# Supplementary material for: N-[(E)-4-Bromo­benzyl­idene]-3,4-di­methyl­aniline
Source: Acta Crystallogr Sect E Struct Rep Online. 2013 Apr 5;69(Pt 5):o631. doi: 10.1107/S1600536813008143 (PMC3647832; doi:10.1107/S1600536813008143)
Supplement: Supplementary file 1 [file e-69-0o631-sup1.cif]

##############################################################################
#                                                                            #
# This CIF contains the data in a paper accepted for publication in          #
# Acta Crystallographica Section E. It conforms to the requirements of       #
# Notes for Authors for Acta Crystallographica Section E, and has been       #
# peer reviewed under the auspices of the IUCr Commission on Journals.       #
#                                                                            #
# Full details of the Crystallographic Information File format               #
# are given in the paper "The Crystallographic Information File (CIF):       #
# a New Standard Archive File for Crystallography" by S. R. Hall, F. H.      #
# Allen and I. D. Brown [Acta Cryst. (1991), A47, 655-685].                  #
#                                                                            #
# The current version of the core CIF dictionary is obtainable from          #
# ftp://ftp.iucr.org/pub/cif_core.dic.                                       #
#                                                                            #
# Software is freely available for graphical display of the structure(s)     #
# in this CIF. For information consult the CIF software page                 #
# http://www.iucr.org/resources/cif/software.                                #
#                                                                            #
# This file may be used for bona fide research purposes within the           #
# scientific community so long as proper attribution is given to the journal # 
# article from which it was obtained.                                        #
#                                                                            #
##############################################################################
data_global
_audit_creation_method     'form.cif (version 2.0)'
_journal_data_validation_number     ?
_journal_date_recd_electronic     2013-03-24
_journal_date_accepted     2013-03-25
_journal_name_full     'Acta Crystallographica, Section E'
_journal_year     2013
_journal_volume     69
_journal_issue      5
_journal_page_first     o631
_journal_page_last     o631
_journal_paper_category     QO
_journal_paper_doi     10.1107/S1600536813008143
_journal_coeditor_code     SU2579
_publ_contact_author_name     'Li-Xia Sun'
_publ_contact_author_address
;
College of Materials Science & Engineering
China Jiliang University
Hangzhou 310018
People's Republic of China
;
_publ_contact_author_email     'nanocrystal11@163.com'
_publ_section_title
;
<i>N</i>-[(<i>E</i>)-4-Bromobenzylidene]-3,4-dimethylaniline
;
loop_
    _publ_author_name
    _publ_author_address
    'Li-Xia Sun'
;
College of Materials Science & Engineering
China Jiliang University
Hangzhou 310018
People's Republic of China
;
    'Ling-Zhi Zhu'
;
College of Materials Science & Engineering
China Jiliang University
Hangzhou 310018
People's Republic of China
;
    'Jun-Kai Wang'
;
College of Materials Science & Engineering
China Jiliang University
Hangzhou 310018
People's Republic of China
;
data_I
_audit_creation_method     SHELXL-97
_chemical_name_systematic
;
<i>N</i>-[(<i>E</i>)-4-Bromobenzylidene]-3,4-dimethylaniline
;
_chemical_name_common     ?
_chemical_formula_moiety     'C15 H14 Br N'
_chemical_formula_sum     'C15 H14 Br N'
_chemical_formula_iupac     'C15 H14 Br N'
_chemical_formula_weight     288.18
_chemical_melting_point     ?
_symmetry_cell_setting     orthorhombic
_symmetry_space_group_name_H-M     'P b c n'
_symmetry_space_group_name_Hall     '-P 2n 2ab'
loop_
    _symmetry_equiv_pos_site_id
    _symmetry_equiv_pos_as_xyz
    1 x,y,z
    2 1/2-x,1/2-y,1/2+z
    3 1/2+x,1/2-y,-z
    4 -x,y,1/2-z
    5 -x,-y,-z
    6 1/2+x,1/2+y,1/2-z
    7 1/2-x,1/2+y,z
    8 x,-y,1/2+z
_cell_length_a     14.868(7)
_cell_length_b     6.161(3)
_cell_length_c     28.609(13)
_cell_angle_alpha     90.00
_cell_angle_beta     90.00
_cell_angle_gamma     90.00
_cell_volume     2621(2)
_cell_formula_units_Z     8
_cell_measurement_reflns_used     2443
_cell_measurement_theta_min     2.7
_cell_measurement_theta_max     25.5
_cell_measurement_temperature     296(2)
_exptl_crystal_description     block
_exptl_crystal_colour     yellow
_exptl_crystal_size_max     0.22
_exptl_crystal_size_mid     0.19
_exptl_crystal_size_min     0.14
_exptl_crystal_density_diffrn     1.461
_exptl_crystal_density_meas     ?
_exptl_crystal_density_method     'not measured'
_exptl_crystal_F_000     1168
_exptl_absorpt_coefficient_mu     3.114
_exptl_absorpt_correction_type     multi-scan
_exptl_absorpt_process_details     '(SADABS; Sheldrick, 1996)'
_exptl_absorpt_correction_T_min     0.5474
_exptl_absorpt_correction_T_max     0.6696
_exptl_special_details     ?
_diffrn_ambient_temperature     296(2)
_diffrn_radiation_type     MoK\a
_diffrn_radiation_wavelength     0.71073
_diffrn_radiation_source     'fine-focus sealed tube'
_diffrn_radiation_monochromator     graphite
_diffrn_measurement_device_type     'Bruker APEXII CCD'
_diffrn_measurement_method     '\f and \w scans'
_diffrn_detector_area_resol_mean     ?
_diffrn_reflns_number     17312
_diffrn_reflns_av_R_equivalents     0.0901
_diffrn_reflns_av_sigmaI/netI     0.0619
_diffrn_reflns_theta_min     2.74
_diffrn_reflns_theta_max     25.50
_diffrn_reflns_theta_full     25.50
_diffrn_measured_fraction_theta_max     0.999
_diffrn_measured_fraction_theta_full     0.999
_diffrn_reflns_limit_h_min     -18
_diffrn_reflns_limit_h_max     18
_diffrn_reflns_limit_k_min     -7
_diffrn_reflns_limit_k_max     7
_diffrn_reflns_limit_l_min     -32
_diffrn_reflns_limit_l_max     34
_diffrn_standards_number     3
_diffrn_standards_interval_count     200
_diffrn_standards_interval_time     120
_diffrn_standards_decay_%     0
_refine_special_details
;
Refinement of <i>F</i>^2^ against ALL reflections. The weighted <i>R</i>-factor
<i>wR</i> and goodness of fit <i>S</i> are based on <i>F</i>^2^, conventional
<i>R</i>-factors <i>R</i> are based on <i>F</i>, with <i>F</i> set to zero for
negative <i>F</i>^2^. The threshold expression of <i>F</i>^2^ >
\s(<i>F</i>^2^) is used only for calculating <i>R</i>-factors(gt) <i>etc</i>.
and is not relevant to the choice of reflections for refinement.
<i>R</i>-factors based on <i>F</i>^2^ are statistically about twice as large
as those based on <i>F</i>, and <i>R</i>- factors based on ALL data will be
even larger.
;
_reflns_number_total     2445
_reflns_number_gt     1438
_reflns_threshold_expression     I>2sigma(I)
_refine_ls_structure_factor_coef     Fsqd
_refine_ls_matrix_type     full
_refine_ls_R_factor_all     0.1124
_refine_ls_R_factor_gt     0.0577
_refine_ls_wR_factor_gt     0.1250
_refine_ls_wR_factor_ref     0.1483
_refine_ls_goodness_of_fit_ref     1.029
_refine_ls_restrained_S_all     1.029
_refine_ls_number_reflns     2445
_refine_ls_number_parameters     156
_refine_ls_number_restraints     0
_refine_ls_hydrogen_treatment     constr
_refine_ls_weighting_scheme     calc
_refine_ls_weighting_details
         'calc w=1/[\s^2^(Fo^2^)+(0.0449P)^2^+6.7390P] where P=(Fo^2^+2Fc^2^)/3'
_atom_sites_solution_hydrogens     geom
_atom_sites_solution_primary     direct
_atom_sites_solution_secondary     difmap
_refine_ls_shift/su_max     0.001
_refine_ls_shift/su_mean     0.000
_refine_diff_density_max     0.548
_refine_diff_density_min     -0.564
_refine_ls_extinction_method     none
_refine_ls_extinction_coef     ?
loop_
    _atom_type_symbol
    _atom_type_description
    _atom_type_scat_dispersion_real
    _atom_type_scat_dispersion_imag
    _atom_type_scat_source
    'C' 'C' 0.0033 0.0016
                         'International Tables Vol C Tables 4.2.6.8 and 6.1.1.4'
    'H' 'H' 0.0000 0.0000
                         'International Tables Vol C Tables 4.2.6.8 and 6.1.1.4'
    'N' 'N' 0.0061 0.0033
                         'International Tables Vol C Tables 4.2.6.8 and 6.1.1.4'
    'Br' 'Br' -0.2901 2.4595
                         'International Tables Vol C Tables 4.2.6.8 and 6.1.1.4'
_computing_data_collection     'APEX2 (Bruker, 2004)'
_computing_cell_refinement     'SAINT (Bruker, 2004)'
_computing_data_reduction     'SAINT (Bruker, 2004)'
_computing_structure_solution     'SHELXS97 (Sheldrick, 2008)'
_computing_structure_refinement     'SHELXL97 (Sheldrick, 2008)'
_computing_molecular_graphics     'SHELXTL (Sheldrick, 2008)'
_computing_publication_material     'SHELXTL (Sheldrick, 2008)'
loop_
    _atom_site_type_symbol
    _atom_site_label
    _atom_site_fract_x
    _atom_site_fract_y
    _atom_site_fract_z
    _atom_site_U_iso_or_equiv
    _atom_site_thermal_displace_type
    _atom_site_calc_flag
    _atom_site_refinement_flags
    _atom_site_occupancy
    _atom_site_disorder_assembly
    _atom_site_disorder_group
    Br Br1 0.12941(5) 1.15486(14) 0.55818(2) 0.0821(3) Uani d . 1.000 . .
    N N1 0.1277(3) 0.5957(7) 0.76719(15) 0.0460(16) Uani d . 1.000 . .
    C C1 0.1549(3) 0.7560(9) 0.6734(2) 0.0507(19) Uani d . 1.000 . .
    C C2 0.1579(4) 0.8357(11) 0.6281(2) 0.058(2) Uani d . 1.000 . .
    C C3 0.1256(3) 1.0405(10) 0.62021(17) 0.0460(19) Uani d . 1.000 . .
    C C4 0.0911(4) 1.1681(10) 0.65516(19) 0.0533(19) Uani d . 1.000 . .
    C C5 0.0907(4) 1.0843(9) 0.70019(19) 0.0523(19) Uani d . 1.000 . .
    C C6 0.1210(3) 0.8791(9) 0.70960(18) 0.0417(17) Uani d . 1.000 . .
    C C7 0.1164(3) 0.7919(9) 0.75771(19) 0.0470(19) Uani d . 1.000 . .
    C C8 0.1253(3) 0.5192(8) 0.81399(16) 0.0387(16) Uani d . 1.000 . .
    C C9 0.0878(3) 0.6300(8) 0.85173(18) 0.0430(17) Uani d . 1.000 . .
    C C10 0.0929(3) 0.5490(9) 0.89694(18) 0.0440(17) Uani d . 1.000 . .
    C C11 0.1357(3) 0.3504(9) 0.90483(19) 0.0477(17) Uani d . 1.000 . .
    C C12 0.1714(3) 0.2393(9) 0.8668(2) 0.0477(19) Uani d . 1.000 . .
    C C13 0.1656(3) 0.3213(8) 0.8222(2) 0.0443(17) Uani d . 1.000 . .
    C C14 0.0523(5) 0.6765(11) 0.93710(19) 0.072(3) Uani d . 1.000 . .
    C C15 0.1459(4) 0.2609(11) 0.9540(2) 0.070(2) Uani d . 1.000 . .
    H H1 0.17610 0.61680 0.67950 0.0610 Uiso c R 1.000 . .
    H H2 0.18130 0.75260 0.60390 0.0690 Uiso c R 1.000 . .
    H H4 0.06880 1.30610 0.64890 0.0640 Uiso c R 1.000 . .
    H H5 0.06940 1.16980 0.72460 0.0630 Uiso c R 1.000 . .
    H H7 0.10450 0.88760 0.78210 0.0560 Uiso c R 1.000 . .
    H H9 0.05860 0.76120 0.84650 0.0520 Uiso c R 1.000 . .
    H H12 0.19980 0.10660 0.87160 0.0570 Uiso c R 1.000 . .
    H H13 0.18910 0.24250 0.79730 0.0530 Uiso c R 1.000 . .
    H H14A 0.00220 0.59760 0.94980 0.1080 Uiso c R 1.000 . .
    H H14B 0.03200 0.81510 0.92590 0.1080 Uiso c R 1.000 . .
    H H14C 0.09680 0.69750 0.96100 0.1080 Uiso c R 1.000 . .
    H H15A 0.17400 0.36800 0.97350 0.1050 Uiso c R 1.000 . .
    H H15B 0.18250 0.13260 0.95320 0.1050 Uiso c R 1.000 . .
    H H15C 0.08770 0.22570 0.96640 0.1050 Uiso c R 1.000 . .
loop_
    _atom_site_aniso_label
    _atom_site_aniso_U_11
    _atom_site_aniso_U_22
    _atom_site_aniso_U_33
    _atom_site_aniso_U_12
    _atom_site_aniso_U_13
    _atom_site_aniso_U_23
    Br1 0.0956(5) 0.1062(6) 0.0446(4) -0.0111(5) -0.0052(3) 0.0232(4)
    N1 0.045(2) 0.049(3) 0.044(3) -0.001(2) -0.001(2) 0.000(2)
    C1 0.049(3) 0.044(3) 0.059(4) 0.009(3) -0.003(3) 0.004(3)
    C2 0.059(3) 0.067(5) 0.047(4) 0.007(3) 0.000(3) -0.004(3)
    C3 0.044(3) 0.063(4) 0.031(3) -0.008(3) -0.007(2) 0.009(3)
    C4 0.065(3) 0.049(4) 0.046(3) -0.002(3) -0.008(3) 0.006(3)
    C5 0.060(3) 0.052(4) 0.045(3) 0.001(3) 0.001(3) -0.004(3)
    C6 0.041(3) 0.043(3) 0.041(3) -0.007(3) -0.001(2) -0.001(2)
    C7 0.052(3) 0.047(4) 0.042(3) -0.003(3) -0.007(2) -0.005(3)
    C8 0.037(2) 0.041(3) 0.038(3) -0.003(3) -0.002(2) 0.000(2)
    C9 0.043(3) 0.037(3) 0.049(3) 0.008(2) 0.001(2) 0.004(3)
    C10 0.041(3) 0.042(3) 0.049(3) -0.004(3) -0.003(2) -0.005(3)
    C11 0.046(3) 0.047(3) 0.050(3) -0.004(3) -0.004(3) 0.006(3)
    C12 0.036(3) 0.035(3) 0.072(4) 0.005(2) -0.002(3) 0.006(3)
    C13 0.042(3) 0.039(3) 0.052(3) 0.000(2) 0.003(2) -0.003(3)
    C14 0.090(5) 0.076(5) 0.050(4) 0.013(4) 0.004(3) -0.008(3)
    C15 0.075(4) 0.073(4) 0.061(4) 0.012(3) -0.002(3) 0.017(3)
_geom_special_details
;
 Bond distances, angles etc. have been calculated using the
 rounded fractional coordinates. All su's are estimated
 from the variances of the (full) variance-covariance matrix.
 The cell esds are taken into account in the estimation of
 distances, angles and torsion angles
;
loop_
    _geom_bond_atom_site_label_1
    _geom_bond_atom_site_label_2
    _geom_bond_site_symmetry_1
    _geom_bond_site_symmetry_2
    _geom_bond_distance
    _geom_bond_publ_flag
    Br1 C3 . . 1.910(5) no
    N1 C7 . . 1.250(7) no
    N1 C8 . . 1.420(6) no
    C1 C2 . . 1.387(8) no
    C1 C6 . . 1.379(8) no
    C2 C3 . . 1.369(9) no
    C3 C4 . . 1.372(8) no
    C4 C5 . . 1.388(8) no
    C5 C6 . . 1.369(8) no
    C6 C7 . . 1.479(8) no
    C8 C9 . . 1.394(7) no
    C8 C13 . . 1.379(7) no
    C9 C10 . . 1.388(7) no
    C10 C11 . . 1.398(8) no
    C10 C14 . . 1.517(8) no
    C11 C12 . . 1.391(8) no
    C11 C15 . . 1.519(8) no
    C12 C13 . . 1.375(8) no
    C1 H1 . . 0.9300 no
    C2 H2 . . 0.9300 no
    C4 H4 . . 0.9300 no
    C5 H5 . . 0.9300 no
    C7 H7 . . 0.9300 no
    C9 H9 . . 0.9300 no
    C12 H12 . . 0.9300 no
    C13 H13 . . 0.9300 no
    C14 H14A . . 0.9600 no
    C14 H14B . . 0.9600 no
    C14 H14C . . 0.9600 no
    C15 H15A . . 0.9600 no
    C15 H15B . . 0.9600 no
    C15 H15C . . 0.9600 no
loop_
    _geom_angle_atom_site_label_1
    _geom_angle_atom_site_label_2
    _geom_angle_atom_site_label_3
    _geom_angle_site_symmetry_1
    _geom_angle_site_symmetry_2
    _geom_angle_site_symmetry_3
    _geom_angle
    _geom_angle_publ_flag
    C7 N1 C8 . . . 121.5(5) no
    C2 C1 C6 . . . 121.3(5) no
    C1 C2 C3 . . . 118.0(5) no
    Br1 C3 C2 . . . 118.9(4) no
    Br1 C3 C4 . . . 118.5(4) no
    C2 C3 C4 . . . 122.6(5) no
    C3 C4 C5 . . . 117.7(5) no
    C4 C5 C6 . . . 121.7(5) no
    C1 C6 C5 . . . 118.7(5) no
    C1 C6 C7 . . . 121.1(5) no
    C5 C6 C7 . . . 120.2(5) no
    N1 C7 C6 . . . 123.2(5) no
    N1 C8 C9 . . . 125.3(4) no
    N1 C8 C13 . . . 116.3(4) no
    C9 C8 C13 . . . 118.4(5) no
    C8 C9 C10 . . . 121.6(5) no
    C9 C10 C11 . . . 119.3(5) no
    C9 C10 C14 . . . 119.9(5) no
    C11 C10 C14 . . . 120.8(5) no
    C10 C11 C12 . . . 118.6(5) no
    C10 C11 C15 . . . 120.9(5) no
    C12 C11 C15 . . . 120.5(5) no
    C11 C12 C13 . . . 121.4(5) no
    C8 C13 C12 . . . 120.7(5) no
    C2 C1 H1 . . . 119.00 no
    C6 C1 H1 . . . 119.00 no
    C1 C2 H2 . . . 121.00 no
    C3 C2 H2 . . . 121.00 no
    C3 C4 H4 . . . 121.00 no
    C5 C4 H4 . . . 121.00 no
    C4 C5 H5 . . . 119.00 no
    C6 C5 H5 . . . 119.00 no
    N1 C7 H7 . . . 118.00 no
    C6 C7 H7 . . . 118.00 no
    C8 C9 H9 . . . 119.00 no
    C10 C9 H9 . . . 119.00 no
    C11 C12 H12 . . . 119.00 no
    C13 C12 H12 . . . 119.00 no
    C8 C13 H13 . . . 120.00 no
    C12 C13 H13 . . . 120.00 no
    C10 C14 H14A . . . 109.00 no
    C10 C14 H14B . . . 109.00 no
    C10 C14 H14C . . . 110.00 no
    H14A C14 H14B . . . 109.00 no
    H14A C14 H14C . . . 109.00 no
    H14B C14 H14C . . . 110.00 no
    C11 C15 H15A . . . 109.00 no
    C11 C15 H15B . . . 109.00 no
    C11 C15 H15C . . . 110.00 no
    H15A C15 H15B . . . 109.00 no
    H15A C15 H15C . . . 109.00 no
    H15B C15 H15C . . . 109.00 no
loop_
    _geom_torsion_atom_site_label_1
    _geom_torsion_atom_site_label_2
    _geom_torsion_atom_site_label_3
    _geom_torsion_atom_site_label_4
    _geom_torsion_site_symmetry_1
    _geom_torsion_site_symmetry_2
    _geom_torsion_site_symmetry_3
    _geom_torsion_site_symmetry_4
    _geom_torsion
    _geom_torsion_publ_flag
    C7 N1 C8 C13 . . . . -160.1(5) no
    C8 N1 C7 C6 . . . . 178.2(4) no
    C7 N1 C8 C9 . . . . 18.2(7) no
    C2 C1 C6 C5 . . . . -0.6(8) no
    C6 C1 C2 C3 . . . . -0.4(8) no
    C2 C1 C6 C7 . . . . 178.9(5) no
    C1 C2 C3 Br1 . . . . 179.7(4) no
    C1 C2 C3 C4 . . . . 0.2(8) no
    Br1 C3 C4 C5 . . . . -178.6(4) no
    C2 C3 C4 C5 . . . . 0.9(8) no
    C3 C4 C5 C6 . . . . -1.9(9) no
    C4 C5 C6 C1 . . . . 1.8(8) no
    C4 C5 C6 C7 . . . . -177.7(5) no
    C1 C6 C7 N1 . . . . -12.5(7) no
    C5 C6 C7 N1 . . . . 166.9(5) no
    N1 C8 C9 C10 . . . . -176.2(4) no
    C13 C8 C9 C10 . . . . 2.1(7) no
    N1 C8 C13 C12 . . . . 176.2(4) no
    C9 C8 C13 C12 . . . . -2.3(7) no
    C8 C9 C10 C11 . . . . -0.8(7) no
    C8 C9 C10 C14 . . . . 179.1(5) no
    C9 C10 C11 C12 . . . . -0.4(7) no
    C9 C10 C11 C15 . . . . 177.5(5) no
    C14 C10 C11 C12 . . . . 179.7(5) no
    C14 C10 C11 C15 . . . . -2.4(7) no
    C10 C11 C12 C13 . . . . 0.3(7) no
    C15 C11 C12 C13 . . . . -177.7(5) no
    C11 C12 C13 C8 . . . . 1.1(7) no
loop_
    _geom_hbond_atom_site_label_D
    _geom_hbond_atom_site_label_H
    _geom_hbond_atom_site_label_A
    _geom_hbond_site_symmetry_A
    _geom_hbond_distance_DH
    _geom_hbond_distance_HA
    _geom_hbond_distance_DA
    _geom_hbond_angle_DHA
    _geom_hbond_publ_flag
    C9 H9 Cg1 4_556 0.93 2.99 3.773(5) 143 yes
    C12 H12 Cg2 7_545 0.93 2.77 3.507(5) 137 yes
