# Supplementary material for: N-[(E)-4-Bromo­benzyl­idene]-3,4-di­methyl­aniline
Source: Acta Crystallogr Sect E Struct Rep Online. 2013 Apr 5;69(Pt 5):o631. doi: 10.1107/S1600536813008143 (PMC3647832; doi:10.1107/S1600536813008143)
Supplement: Supplementary file 2 [file e-69-0o631-Isup2.hkl]

# 
# h,k,l, Fc-squared, Fo-squared, sigma(Fo-squared) and status flag 
# 
data_I
_shelx_title ' Pbcn in Pbcn' 
_shelx_refln_list_code          4 
_shelx_F_calc_maximum      618.26 
_exptl_crystal_F_000      1168.00 
_reflns_d_resolution_high  0.8256 
 
loop_ 
 _symmetry_equiv_pos_as_xyz 
 'x, y, z' 
 '-x+1/2, -y+1/2, z+1/2' 
 '-x, y, -z+1/2' 
 'x+1/2, -y+1/2, -z' 
 '-x, -y, -z' 
 'x-1/2, y-1/2, -z-1/2' 
 'x, -y, z-1/2' 
 '-x-1/2, y-1/2, z' 
 
_cell_length_a    14.8682 
_cell_length_b     6.1607 
_cell_length_c    28.6086 
_cell_angle_alpha  90.000 
_cell_angle_beta   90.000 
_cell_angle_gamma  90.000 
 
_shelx_F_squared_multiplier     1.000 
 
loop_ 
 _refln_index_h 
 _refln_index_k 
 _refln_index_l 
 _refln_F_squared_calc 
 _refln_F_squared_meas 
 _refln_F_squared_sigma 
 _refln_observed_status 
   2   0   0       69.30      374.30     27.01 o 
   4   0   0   382244.63   357813.88  23578.12 o 
   6   0   0     1698.76     1969.42     68.99 o 
   8   0   0    27341.48    28610.84    900.01 o 
  10   0   0      790.81      837.38     47.49 o 
  12   0   0     1705.64     1720.76     78.70 o 
  14   0   0       51.94       96.47     77.18 o 
  16   0   0      181.09      254.47     74.70 o 
  18   0   0        7.79       80.56     73.51 o 
   1   1   0     3078.76     2856.02     71.38 o 
   3   1   0     7430.48     7591.19    185.18 o 
   5   1   0     2170.21     2010.91     49.29 o 
   7   1   0     2593.81     2613.54     64.51 o 
   9   1   0      683.56      695.02     31.07 o 
  11   1   0      550.24      605.39     37.55 o 
  13   1   0       97.03      117.20     37.33 o 
  15   1   0       50.29       76.25     49.99 o 
  17   1   0       26.04       38.68     53.43 o 
   0   2   0    31687.27    31603.06   1005.86 o 
   2   2   0     1268.09     1414.09     41.24 o 
   4   2   0     5839.93     6351.15    158.29 o 
   6   2   0     4405.22     4615.21    118.57 o 
   8   2   0       40.25       68.82     22.99 o 
  10   2   0     1171.51     1075.86     47.46 o 
  12   2   0      136.54      119.37     36.90 o 
  14   2   0        1.08       48.36     47.12 o 
  16   2   0       43.85       65.63     56.24 o 
   1   3   0     8358.54     7983.88    224.20 o 
   3   3   0     8941.43     8630.96    266.59 o 
   5   3   0     6371.72     6360.60    162.07 o 
   7   3   0     3190.23     3053.69     86.39 o 
   9   3   0     2346.24     2342.99     73.83 o 
  11   3   0      417.86      479.26     40.76 o 
  13   3   0      260.72      306.11     51.69 o 
  15   3   0       50.38      108.10     53.44 o 
   0   4   0     4271.20     4511.49    582.67 o 
   2   4   0      210.01      290.64     28.46 o 
   4   4   0     2517.30     2576.04    105.18 o 
   6   4   0      334.97      402.72     35.20 o 
   8   4   0      915.73      895.68     47.66 o 
  10   4   0       16.09       31.11     43.32 o 
  12   4   0      166.73      191.31     53.78 o 
  14   4   0       44.33       44.98     61.27 o 
   1   5   0       48.41       60.79     49.68 o 
   3   5   0       29.15      -35.45     52.69 o 
   5   5   0      103.47      110.15     55.34 o 
   7   5   0        6.86       10.69    100.26 o 
   9   5   0       58.58      160.76     66.54 o 
  11   5   0        0.66       23.45     68.30 o 
  13   5   0        0.57        8.37     58.55 o 
   0   6   0      308.63      185.22    115.76 o 
   2   6   0        9.82       40.70    104.18 o 
   4   6   0      207.22      243.09     67.52 o 
   6   6   0        0.62        1.73     68.02 o 
   8   6   0      131.33       85.61     73.85 o 
  10   6   0       10.59      -42.20     72.39 o 
   1   7   0        8.35      -92.72     92.65 o 
   3   7   0        0.71      220.94    131.20 o 
   5   7   0        4.08       88.05     72.86 o 
   1   1   1       14.37       16.86      4.74 o 
   2   1   1    12837.86    13820.71    249.18 o 
   3   1   1     1234.74     1329.33     25.69 o 
   4   1   1    17773.96    18563.64    335.04 o 
   5   1   1      279.35      311.28     12.05 o 
   6   1   1     6257.25     6654.77    111.59 o 
   7   1   1       26.22      119.90     12.01 o 
   8   1   1     2093.73     2111.10     41.10 o 
   9   1   1      136.36      126.95     15.64 o 
  10   1   1     3256.65     3204.68     59.90 o 
  11   1   1       46.04      137.56     21.03 o 
  12   1   1       13.55       47.19     24.33 o 
  13   1   1       25.76       55.99     26.68 o 
  14   1   1      582.45      624.05     34.99 o 
  15   1   1        4.10       51.64     32.92 o 
  16   1   1       34.43       90.74     37.74 o 
  17   1   1        0.15       11.35     40.47 o 
   0   2   1    11642.07    11630.22    284.62 o 
   1   2   1    12690.93    12403.37    204.73 o 
   2   2   1     1889.97     1992.06     50.23 o 
   3   2   1     5913.36     5752.82    101.68 o 
   4   2   1     3757.72     3958.86     71.91 o 
   5   2   1    14465.21    14184.76    244.95 o 
   6   2   1     3046.63     3187.39     60.18 o 
   7   2   1     2838.15     2822.56     55.28 o 
   8   2   1      374.31      477.67     21.12 o 
   9   2   1     4409.64     4079.27     77.27 o 
  10   2   1      343.02      422.63     23.46 o 
  11   2   1      424.46      493.80     26.83 o 
  12   2   1       23.38       90.95     25.42 o 
  13   2   1      816.43      805.58     37.63 o 
  14   2   1       30.83       58.42     31.09 o 
  15   2   1       29.23       48.47     33.60 o 
  16   2   1        0.51       73.09     37.67 o 
  17   2   1      117.59      155.58     39.53 o 
   1   3   1      177.18      238.94     15.73 o 
   2   3   1     6728.38     7076.69    161.43 o 
   3   3   1      224.38      311.62     14.67 o 
   4   3   1      244.13      218.42     14.81 o 
   5   3   1       11.72       35.85     15.58 o 
   6   3   1     1266.84     1213.97     32.20 o 
   7   3   1        3.03       48.78     18.20 o 
   8   3   1      142.70      157.12     20.69 o 
   9   3   1        8.70       49.44     21.99 o 
  10   3   1        3.12       12.81     23.05 o 
  11   3   1       34.37       58.96     27.16 o 
  12   3   1       20.37       37.83     29.72 o 
  13   3   1       29.45       48.96     30.52 o 
  14   3   1       63.08       89.80     37.40 o 
  15   3   1        0.70        9.70     35.75 o 
  16   3   1        4.91       -6.28     37.93 o 
   0   4   1     1479.14     1645.51     94.37 o 
   1   4   1     1478.79     1483.95     37.93 o 
   2   4   1       52.08       80.08     18.00 o 
   3   4   1     1143.61     1066.12     41.56 o 
   4   4   1      760.24      817.49     39.39 o 
   5   4   1     1072.89     1064.27     35.57 o 
   6   4   1       79.65       81.34     23.45 o 
   7   4   1      789.16      829.31     33.70 o 
   8   4   1       70.10       93.41     26.50 o 
   9   4   1      138.69      199.59     28.00 o 
  10   4   1        3.04        1.66     29.44 o 
  11   4   1      107.55      133.49     31.51 o 
  12   4   1        2.05       33.21     35.90 o 
  13   4   1       10.23       31.84     36.11 o 
  14   4   1        0.82       25.67     40.84 o 
  15   4   1        0.53       20.71     41.69 o 
   1   5   1      155.31      138.61     36.28 o 
   2   5   1     1016.82     1159.95     45.98 o 
   3   5   1      185.99      173.42     35.24 o 
   4   5   1       18.77      -31.36     30.85 o 
   5   5   1      114.48      110.66     33.68 o 
   6   5   1      196.46      228.29     38.07 o 
   7   5   1      147.72      110.53     37.31 o 
   8   5   1       70.88       61.14     43.14 o 
   9   5   1       16.56       56.57     40.81 o 
  10   5   1       19.51       87.87     45.63 o 
  11   5   1       57.07       49.22     44.18 o 
  12   5   1       10.28       68.14     47.91 o 
  13   5   1        3.71       58.03     47.96 o 
   0   6   1        0.14     -141.81     94.54 o 
   1   6   1       45.76      -92.20     77.44 o 
   2   6   1        0.09       15.40     60.40 o 
   3   6   1       22.89       16.64     44.47 o 
   4   6   1        5.83      -20.29     40.04 o 
   5   6   1       34.89       14.97     46.01 o 
   6   6   1        0.18       38.14     43.80 o 
   7   6   1        0.87       33.10     52.69 o 
   8   6   1       29.07       26.08     53.21 o 
   9   6   1       14.29       43.09     48.01 o 
  10   6   1        0.07       -2.90     47.13 o 
   1   7   1       46.13      -94.93     63.29 o 
   2   7   1      171.23      109.95     99.34 o 
   3   7   1       47.92       82.77     71.10 o 
   4   7   1        2.20      134.65     74.25 o 
   5   7   1       22.44       58.11     57.27 o 
   6   7   1       38.37       56.80     51.64 o 
   2   0   2       10.20       30.95      3.97 o 
   3   0   2     3601.37     3607.00     81.32 o 
   4   0   2      197.84      335.62     28.96 o 
   5   0   2    10438.56    11247.40    273.72 o 
   6   0   2     1679.87     1555.26     44.83 o 
   7   0   2     4723.81     4558.83    115.89 o 
   8   0   2     1377.69     1337.45     44.83 o 
   9   0   2     3797.55     3701.10     98.46 o 
  10   0   2     1220.89     1210.87     46.85 o 
  11   0   2      551.66      634.46     37.81 o 
  12   0   2      604.71      635.66     35.51 o 
  13   0   2      823.66      811.65     46.67 o 
  14   0   2      296.37      388.26     47.46 o 
  15   0   2       12.33       58.79     46.96 o 
  16   0   2       10.02       15.09     50.15 o 
  17   0   2       41.55       52.39     54.90 o 
   1   1   2     1426.89     1474.10     27.65 o 
   2   1   2    91526.63    89729.96   1605.13 o 
   3   1   2     9671.69    10370.02    186.84 o 
   4   1   2     1339.45     1526.92     28.28 o 
   5   1   2      472.60      479.11     13.52 o 
   6   1   2    17450.01    17683.45    278.79 o 
   7   1   2     5457.87     5640.83     92.09 o 
   8   1   2       78.20      203.64     13.25 o 
   9   1   2      197.43      267.35     16.84 o 
  10   1   2     1270.94     1331.59     34.39 o 
  11   1   2     1330.92     1363.73     39.21 o 
  12   1   2       10.92       36.82     24.00 o 
  13   1   2       49.66       78.46     26.95 o 
  14   1   2       52.00      128.52     27.69 o 
  15   1   2      232.97      303.76     34.72 o 
  16   1   2       33.86       71.40     38.47 o 
  17   1   2       16.90       65.11     39.02 o 
   0   2   2     3801.34     3869.79     90.56 o 
   1   2   2      257.68      341.63     14.25 o 
   2   2   2      171.13      185.58      9.14 o 
   3   2   2     1438.78     1541.77     31.69 o 
   4   2   2     2367.29     2499.13     47.98 o 
   5   2   2      206.69      328.21     14.93 o 
   6   2   2       44.07       49.77     13.01 o 
   7   2   2     1862.52     1856.51     39.58 o 
   8   2   2     1160.60     1283.43     32.67 o 
   9   2   2       54.58      194.45     20.09 o 
  10   2   2       40.68       81.66     21.57 o 
  11   2   2      144.45      200.59     25.13 o 
  12   2   2      471.92      578.88     31.09 o 
  13   2   2       28.86      127.49     29.61 o 
  14   2   2       44.79       62.43     29.28 o 
  15   2   2       37.42       29.00     29.41 o 
  16   2   2       86.37      138.23     37.19 o 
  17   2   2        1.82       67.55     36.74 o 
   1   3   2      562.43      498.97     18.66 o 
   2   3   2    15053.01    15629.14    258.12 o 
   3   3   2     2327.45     2240.12     61.31 o 
   4   3   2       63.88       66.09     14.47 o 
   5   3   2      215.02      184.43     18.19 o 
   6   3   2     2836.42     2894.34     60.84 o 
   7   3   2     1102.11     1034.73     32.64 o 
   8   3   2      381.79      379.31     24.47 o 
   9   3   2       45.64       47.71     23.18 o 
  10   3   2      110.26      219.48     26.08 o 
  11   3   2       74.31      129.72     27.94 o 
  12   3   2      131.66      128.40     30.45 o 
  13   3   2       10.56       -3.96     29.23 o 
  14   3   2        9.86       25.57     30.56 o 
  15   3   2        2.51       25.72     35.46 o 
  16   3   2        8.67        0.56     37.25 o 
   0   4   2      669.65      763.03     35.43 o 
   1   4   2     1072.00     1090.69     32.71 o 
   2   4   2       72.74       72.13     19.67 o 
   3   4   2      371.98      431.45     28.31 o 
   4   4   2      390.07      441.07     24.79 o 
   5   4   2      812.32      842.24     34.75 o 
   6   4   2      368.76      319.04     26.35 o 
   7   4   2       51.43       67.30     24.74 o 
   8   4   2      241.58      284.45     28.06 o 
   9   4   2       88.89      110.56     28.94 o 
  10   4   2      162.55      139.43     30.27 o 
  11   4   2       29.90       31.87     29.11 o 
  12   4   2       89.86      138.27     33.58 o 
  13   4   2        1.43       24.52     37.84 o 
  14   4   2       13.18       23.60     40.49 o 
  15   4   2       63.14      106.36     43.47 o 
   1   5   2        3.07      -54.33     39.85 o 
   2   5   2      123.41       76.89     41.62 o 
   3   5   2        0.22      -17.57     29.01 o 
   4   5   2       64.13       59.24     28.61 o 
   5   5   2        1.40       -9.10     27.94 o 
   6   5   2       25.27       -3.70     30.72 o 
   7   5   2        1.13       18.35     30.89 o 
   8   5   2       71.11       49.63     31.39 o 
   9   5   2       10.19       13.66     34.46 o 
  10   5   2       13.13       34.40     36.60 o 
  11   5   2       10.95       10.55     42.62 o 
  12   5   2        5.86       41.42     50.04 o 
  13   5   2        1.82       16.84     49.27 o 
   0   6   2      372.63      162.33     81.31 o 
   1   6   2       54.13     -121.55     81.03 o 
   2   6   2        5.57       34.90     41.68 o 
   3   6   2       17.69       48.59     48.43 o 
   4   6   2      204.61      218.64     48.85 o 
   5   6   2       21.72       13.19     47.40 o 
   6   6   2        2.99       56.08     47.94 o 
   7   6   2        4.16       37.16     47.46 o 
   8   6   2       77.29      131.44     48.61 o 
   9   6   2        6.30       35.56     49.44 o 
  10   6   2        1.01       36.43     54.27 o 
   1   7   2       65.89      -97.40     64.93 o 
   2   7   2      198.19      181.15     97.77 o 
   3   7   2       39.91      131.35    112.82 o 
   4   7   2        5.88       67.92     73.59 o 
   5   7   2       36.27       82.35     54.32 o 
   6   7   2       76.18       96.96     54.29 o 
   1   1   3    26336.01    26563.89    457.45 o 
   2   1   3    10527.45    10868.24    196.62 o 
   3   1   3    53795.77    57548.40    981.94 o 
   4   1   3    17500.24    18520.92    302.32 o 
   5   1   3    13755.62    14240.05    233.86 o 
   6   1   3     1556.37     1552.89     30.46 o 
   7   1   3    19245.40    20491.65    336.29 o 
   8   1   3     6570.90     6669.44    113.10 o 
   9   1   3     4027.28     3954.30     70.69 o 
  10   1   3      165.48      252.56     20.07 o 
  11   1   3     3238.43     3363.84     67.13 o 
  12   1   3      239.92      278.41     24.96 o 
  13   1   3      619.66      708.28     32.05 o 
  14   1   3       23.98       56.76     25.59 o 
  15   1   3      526.15      630.66     38.45 o 
  16   1   3       87.25      143.98     38.87 o 
  17   1   3      126.90      131.16     42.21 o 
   0   2   3    27160.63    25522.47    567.45 o 
   1   2   3     4052.19     3908.18     67.32 o 
   2   2   3      405.50      442.79     12.94 o 
   3   2   3     1806.82     1762.04     35.04 o 
   4   2   3    11706.48    11153.59    193.18 o 
   5   2   3     4028.37     3952.29     72.02 o 
   6   2   3      203.31      285.32     15.35 o 
   7   2   3      936.86     1026.86     27.04 o 
   8   2   3     3137.45     2938.76     60.90 o 
   9   2   3     1283.10     1333.96     36.18 o 
  10   2   3       18.17       69.56     22.16 o 
  11   2   3      154.80      228.53     25.42 o 
  12   2   3      652.94      800.76     33.35 o 
  13   2   3      263.92      329.54     28.68 o 
  14   2   3       14.52       15.52     28.32 o 
  15   2   3        5.41       55.05     31.12 o 
  16   2   3       48.34       82.60     30.77 o 
  17   2   3       40.33       51.63     42.44 o 
   1   3   3       46.15       46.22     14.87 o 
   2   3   3     1739.27     2067.68     41.58 o 
   3   3   3      550.21      555.90     19.12 o 
   4   3   3        0.68      -19.74     13.16 o 
   5   3   3       26.50       15.90     16.53 o 
   6   3   3        2.12       65.69     17.98 o 
   7   3   3      966.55      947.22     31.45 o 
   8   3   3       31.13       36.22     21.10 o 
   9   3   3      118.47      121.08     24.02 o 
  10   3   3      410.71      436.87     27.17 o 
  11   3   3      921.36      853.54     34.40 o 
  12   3   3       36.36       33.92     27.22 o 
  13   3   3      118.25       76.19     30.93 o 
  14   3   3      172.62      201.96     34.09 o 
  15   3   3      274.89      195.34     35.67 o 
  16   3   3        6.06       32.99     36.11 o 
   0   4   3     3094.87     2646.06     78.64 o 
   1   4   3       35.65       46.02     18.50 o 
   2   4   3       29.94        0.80     17.88 o 
   3   4   3        4.88       11.27     19.42 o 
   4   4   3     1761.11     1528.63     41.53 o 
   5   4   3      167.66      185.35     22.38 o 
   6   4   3       13.48       26.89     21.74 o 
   7   4   3       23.30       24.29     22.02 o 
   8   4   3      599.80      651.60     30.71 o 
   9   4   3       77.98      107.51     28.60 o 
  10   4   3        0.82       27.56     30.12 o 
  11   4   3        6.03       34.29     33.63 o 
  12   4   3      259.20      317.19     37.48 o 
  13   4   3       12.73       42.77     36.71 o 
  14   4   3        8.17       30.71     37.34 o 
  15   4   3        0.13       36.37     43.85 o 
   1   5   3      458.97      525.56     47.11 o 
   2   5   3      632.63      735.34     37.56 o 
   3   5   3      329.40      444.54     44.01 o 
   4   5   3        6.37       15.78     31.98 o 
   5   5   3      701.11      784.80     40.98 o 
   6   5   3      582.38      623.13     36.28 o 
   7   5   3      122.54      159.49     31.85 o 
   8   5   3       44.90       79.56     31.77 o 
   9   5   3      316.24      354.39     35.22 o 
  10   5   3      424.90      424.99     45.54 o 
  11   5   3       48.65       94.71     36.54 o 
  12   5   3       19.80       29.11     41.68 o 
  13   5   3        5.48       67.30     50.05 o 
   0   6   3       57.91     -142.77     96.47 o 
   1   6   3       54.90     -112.87     75.25 o 
   2   6   3        4.46       12.82     60.11 o 
   3   6   3       96.39      105.96     44.86 o 
   4   6   3       29.04       36.37     58.92 o 
   5   6   3        4.43       36.08     45.65 o 
   6   6   3       17.79       50.82     49.21 o 
   7   6   3       41.18      100.15     49.84 o 
   8   6   3        1.64       51.02     48.42 o 
   9   6   3        0.17       60.33     52.92 o 
  10   6   3       11.94       67.07     54.78 o 
   1   7   3       11.10      -95.04     63.36 o 
   2   7   3       24.12      -37.94     96.15 o 
   3   7   3       11.99       63.35     80.00 o 
   4   7   3        2.14       48.55     70.85 o 
   5   7   3        7.56       -1.26     53.29 o 
   6   7   3       21.25        6.35     57.96 o 
   0   0   4    13548.31    10746.69    609.69 o 
   1   0   4    11877.92    12301.52    337.22 o 
   2   0   4      311.41      339.64     11.25 o 
   3   0   4     1619.19     1669.25     39.60 o 
   4   0   4      358.94      531.76     17.81 o 
   5   0   4    26414.80    26833.14    595.11 o 
   6   0   4      253.89      287.51     18.70 o 
   7   0   4     4207.63     3927.67     92.83 o 
   8   0   4     2720.82     2805.25     70.32 o 
   9   0   4     6382.25     6283.22    145.88 o 
  10   0   4        4.72       13.81     21.12 o 
  11   0   4     1413.86     1381.95     46.61 o 
  12   0   4     1813.24     1734.49     55.80 o 
  13   0   4     1009.92     1010.36     52.16 o 
  14   0   4        2.84       27.00     45.04 o 
  15   0   4      379.42      455.97     54.93 o 
  16   0   4      317.04      322.34     52.68 o 
  17   0   4      171.39      201.41     57.60 o 
   1   1   4      594.78      560.60     14.18 o 
   2   1   4     1780.91     1692.18     29.85 o 
   3   1   4      385.50      464.08     14.28 o 
   4   1   4      469.89      450.66     12.33 o 
   5   1   4     1204.79     1282.19     24.32 o 
   6   1   4     1327.68     1201.45     24.26 o 
   7   1   4      795.14     1012.34     22.88 o 
   8   1   4      882.81      978.53     23.81 o 
   9   1   4       54.93      113.18     14.19 o 
  10   1   4      825.01      840.68     26.82 o 
  11   1   4      277.21      357.83     23.16 o 
  12   1   4      240.77      258.14     24.78 o 
  13   1   4       22.76       55.40     24.72 o 
  14   1   4      105.85      142.28     27.81 o 
  15   1   4       41.40       68.13     33.07 o 
  16   1   4       28.89       64.84     35.75 o 
  17   1   4       41.69      107.24     41.97 o 
   0   2   4      176.38      245.74     17.54 o 
   1   2   4       38.71       61.50      9.78 o 
   2   2   4      547.15      544.84     14.63 o 
   3   2   4       19.64       28.14      8.12 o 
   4   2   4      130.53      165.40     11.41 o 
   5   2   4       35.28      135.36     12.65 o 
   6   2   4     1410.52     1481.58     31.12 o 
   7   2   4      428.45      520.95     18.84 o 
   8   2   4      735.96      776.21     25.66 o 
   9   2   4      212.19      346.12     21.22 o 
  10   2   4      251.96      337.40     23.38 o 
  11   2   4      191.41      273.93     24.69 o 
  12   2   4      341.98      424.28     28.97 o 
  13   2   4      148.09      222.95     28.06 o 
  14   2   4        0.49       24.76     27.97 o 
  15   2   4       25.61       71.54     32.66 o 
  16   2   4       28.87        9.80     33.63 o 
  17   2   4       13.63       82.44     36.41 o 
   1   3   4      340.43      401.34     17.64 o 
   2   3   4    10460.33     9777.64    165.00 o 
   3   3   4      166.69      205.38     12.86 o 
   4   3   4       31.12       18.76     11.16 o 
   5   3   4      521.85      547.48     20.42 o 
   6   3   4     5849.03     5556.23    112.69 o 
   7   3   4      211.82      295.71     20.92 o 
   8   3   4      525.00      558.20     25.46 o 
   9   3   4      287.52      321.26     24.98 o 
  10   3   4     3307.75     3174.47     66.30 o 
  11   3   4      214.30      272.41     27.35 o 
  12   3   4      274.16      320.46     30.14 o 
  13   3   4       98.88      143.35     29.70 o 
  14   3   4      922.48      917.20     43.04 o 
  15   3   4      100.60      175.42     36.91 o 
  16   3   4       40.79       46.95     34.99 o 
   0   4   4      373.09      443.17     52.81 o 
   1   4   4     1044.67     1035.29     33.89 o 
   2   4   4       69.78       54.22     16.20 o 
   3   4   4      330.74      341.01     22.23 o 
   4   4   4      198.95      249.92     23.16 o 
   5   4   4     1283.48     1295.44     37.18 o 
   6   4   4      220.10      224.26     25.67 o 
   7   4   4        9.31       15.44     25.71 o 
   8   4   4       60.68       69.53     27.23 o 
   9   4   4      333.06      332.11     32.18 o 
  10   4   4       20.86       23.99     31.03 o 
  11   4   4      119.49       89.74     32.76 o 
  12   4   4       39.15       82.63     35.38 o 
  13   4   4       14.16       70.82     35.87 o 
  14   4   4       20.67       61.64     39.09 o 
  15   4   4      102.19      110.53     40.83 o 
   1   5   4       21.03       12.42     28.64 o 
   2   5   4      178.93      110.76     37.22 o 
   3   5   4        1.47      -12.17     28.04 o 
   4   5   4      285.89      230.13     32.63 o 
   5   5   4        0.65      -12.19     29.94 o 
   6   5   4       47.01       29.62     32.41 o 
   7   5   4       18.67       34.53     31.55 o 
   8   5   4      146.61      125.70     34.01 o 
   9   5   4       39.66       71.49     33.58 o 
  10   5   4       28.32      100.83     37.24 o 
  11   5   4       31.39       48.81     37.48 o 
  12   5   4       10.95       37.80     38.46 o 
  13   5   4       52.38      113.78     45.98 o 
   0   6   4      118.74       71.75     94.54 o 
   1   6   4      513.96      487.89    108.61 o 
   2   6   4        7.82       -9.34     47.40 o 
   3   6   4      206.23      283.73     52.94 o 
   4   6   4      125.26      145.13     47.64 o 
   5   6   4      507.16      465.85     51.25 o 
   6   6   4       13.86       31.98     39.50 o 
   7   6   4       58.95      117.14     46.60 o 
   8   6   4       85.57       96.24     45.82 o 
   9   6   4       71.72      152.72     54.11 o 
  10   6   4        0.25       70.65     54.20 o 
   1   7   4        7.73     -153.39    102.26 o 
   2   7   4        9.20       41.56    169.79 o 
   3   7   4       24.43       12.72     82.34 o 
   4   7   4        8.05      -65.55     82.23 o 
   5   7   4        0.01       13.27     55.12 o 
   1   1   5     5349.05     5541.37    109.41 o 
   2   1   5     1551.64     1619.45     30.95 o 
   3   1   5    17481.41    18193.02    297.30 o 
   4   1   5       26.40       40.94      7.53 o 
   5   1   5     3331.59     3153.09     52.72 o 
   6   1   5      313.84      427.64     13.92 o 
   7   1   5     8387.71     8223.32    132.15 o 
   8   1   5      126.20      140.89     13.26 o 
   9   1   5      424.73      439.06     17.90 o 
  10   1   5      150.96      227.93     18.96 o 
  11   1   5     1889.26     1782.16     43.14 o 
  12   1   5        3.72       31.08     22.68 o 
  13   1   5       84.14       83.40     25.35 o 
  14   1   5       14.04       76.03     28.03 o 
  15   1   5      279.89      327.89     35.85 o 
  16   1   5        7.64       30.64     38.49 o 
  17   1   5      151.72      135.92     42.95 o 
   0   2   5    21757.00    20645.38    505.16 o 
   1   2   5      527.28      520.84     16.08 o 
   2   2   5      461.80      488.70     17.74 o 
   3   2   5      510.71      520.67     15.56 o 
   4   2   5    11001.94     9958.13    164.96 o 
   5   2   5     3074.19     3256.59     58.12 o 
   6   2   5     3998.19     4093.93     71.71 o 
   7   2   5     1406.70     1397.53     31.39 o 
   8   2   5     4274.81     3682.26     70.14 o 
   9   2   5     2647.50     2660.42     54.78 o 
  10   2   5     1997.02     1788.76     43.17 o 
  11   2   5      759.96      773.26     30.83 o 
  12   2   5     1253.25     1160.94     37.97 o 
  13   2   5      990.78      963.53     36.94 o 
  14   2   5      120.65       93.89     30.94 o 
  15   2   5      200.71      126.54     30.83 o 
  16   2   5      150.46      165.60     33.60 o 
  17   2   5      197.08      225.24     39.05 o 
   1   3   5      129.43      142.43     16.68 o 
   2   3   5      120.45      158.78     14.80 o 
   3   3   5       56.44       43.21     11.43 o 
   4   3   5        2.05      -10.29     11.19 o 
   5   3   5        9.34       15.19     14.65 o 
   6   3   5       17.74       71.43     17.48 o 
   7   3   5      114.79      149.02     19.85 o 
   8   3   5       46.47       37.97     20.12 o 
   9   3   5       30.60       45.14     22.13 o 
  10   3   5        1.31      147.55     25.40 o 
  11   3   5      167.34      181.90     27.62 o 
  12   3   5       79.18      124.47     28.21 o 
  13   3   5        1.72       40.70     30.59 o 
  14   3   5        1.33       76.85     30.51 o 
  15   3   5       29.19       77.71     36.59 o 
  16   3   5       25.92       78.93     39.62 o 
   0   4   5     2157.52     2069.02     90.23 o 
   1   4   5        1.94       20.57     16.51 o 
   2   4   5        8.27       -6.36     19.31 o 
   3   4   5      177.72      211.16     23.15 o 
   4   4   5      848.86      900.10     36.48 o 
   5   4   5       72.80      100.80     23.76 o 
   6   4   5      158.08      198.75     26.41 o 
   7   4   5      265.51      276.86     27.54 o 
   8   4   5      149.54      190.81     27.95 o 
   9   4   5       86.94      120.04     29.46 o 
  10   4   5      160.78      170.31     31.42 o 
  11   4   5       10.47       57.30     32.62 o 
  12   4   5       75.62      138.56     33.57 o 
  13   4   5        8.88       39.49     35.20 o 
  14   4   5        3.11       42.88     36.35 o 
   1   5   5      518.26      574.66     34.06 o 
   2   5   5        2.91      -22.63     36.41 o 
   3   5   5      911.88      969.60     43.05 o 
   4   5   5        9.63      -21.18     31.50 o 
   5   5   5      258.66      346.49     33.74 o 
   6   5   5        1.79       21.30     32.04 o 
   7   5   5      335.07      372.55     36.50 o 
   8   5   5        3.96       23.94     33.31 o 
   9   5   5      100.77      169.84     39.78 o 
  10   5   5        2.33       39.81     36.74 o 
  11   5   5       25.16       95.44     35.31 o 
  12   5   5       12.17       20.22     40.42 o 
  13   5   5       22.41       88.80     42.03 o 
   0   6   5      141.59      149.54     79.24 o 
   1   6   5       57.13      -18.35     50.31 o 
   2   6   5       22.17      -13.89     52.06 o 
   3   6   5       69.28       74.17     49.66 o 
   4   6   5      175.28      245.72     48.54 o 
   5   6   5        8.50       41.02     35.84 o 
   6   6   5       72.40       70.33     42.25 o 
   7   6   5       15.19       29.69     40.44 o 
   8   6   5      170.87      212.18     51.97 o 
   9   6   5        0.68       50.80     49.25 o 
  10   6   5       15.84       -0.91     51.19 o 
   1   7   5        8.62     -127.34    150.49 o 
   2   7   5       23.06      -57.88    146.63 o 
   3   7   5        9.66      -14.29    114.50 o 
   4   7   5        0.61      -55.02    115.94 o 
   5   7   5        1.85       27.43     83.21 o 
   0   0   6    15836.60    14723.41    750.53 o 
   1   0   6     7151.94     7502.22    246.40 o 
   2   0   6      938.79      946.22     24.60 o 
   3   0   6     8999.42     9375.19    209.33 o 
   4   0   6    12728.60    13875.47    308.73 o 
   5   0   6     3161.32     3161.04     74.47 o 
   6   0   6       46.21       36.87     13.51 o 
   7   0   6     4968.50     4805.58    111.68 o 
   8   0   6    11174.22    11405.50    257.26 o 
   9   0   6      213.23      287.69     29.05 o 
  10   0   6       91.93      136.13     24.35 o 
  11   0   6      364.54      420.03     30.01 o 
  12   0   6     4241.04     4096.23    103.53 o 
  13   0   6       14.02       71.70     35.36 o 
  14   0   6       56.44       77.74     44.22 o 
  15   0   6        2.29       37.32     50.95 o 
  16   0   6      506.41      462.43     55.58 o 
  17   0   6       16.68       99.78     58.17 o 
   1   1   6      487.19      453.33     14.56 o 
   2   1   6    12133.31    11319.22    186.19 o 
   3   1   6     2745.12     2774.08     48.26 o 
   4   1   6       79.64       89.82      8.17 o 
   5   1   6       78.95       86.11      9.22 o 
   6   1   6     4433.39     4346.61     71.70 o 
   7   1   6     1308.15     1427.73     29.22 o 
   8   1   6      316.47      355.59     15.87 o 
   9   1   6       58.97       90.06     14.84 o 
  10   1   6     1711.72     1757.73     39.18 o 
  11   1   6      231.91      351.41     23.66 o 
  12   1   6       88.13       88.73     23.04 o 
  13   1   6       40.37       62.77     25.55 o 
  14   1   6      435.08      484.50     31.58 o 
  15   1   6       33.33       66.31     32.18 o 
  16   1   6        0.69       49.98     38.66 o 
  17   1   6       36.50       88.46     41.28 o 
   0   2   6      304.09      323.20     22.12 o 
   1   2   6      657.20      678.73     17.52 o 
   2   2   6      221.13      268.36     11.39 o 
   3   2   6       68.86      126.42      9.26 o 
   4   2   6      638.25      717.70     18.34 o 
   5   2   6     2393.39     2523.62     44.71 o 
   6   2   6      190.68      231.76     12.59 o 
   7   2   6      258.01      349.76     18.07 o 
   8   2   6     1582.33     1759.58     40.08 o 
   9   2   6      960.90     1022.22     30.91 o 
  10   2   6        8.30       55.08     20.84 o 
  11   2   6      259.92      311.11     25.52 o 
  12   2   6     1142.67     1131.54     37.30 o 
  13   2   6      194.40      223.63     29.86 o 
  14   2   6        0.77       23.95     29.04 o 
  15   2   6      191.75      196.81     34.33 o 
  16   2   6      249.99      223.42     36.23 o 
  17   2   6       65.93       77.55     36.15 o 
   1   3   6     1297.97     1097.82     28.56 o 
   2   3   6     8076.42     8024.25    130.40 o 
   3   3   6     2085.08     1935.99     37.70 o 
   4   3   6        9.33       -4.28     11.86 o 
   5   3   6      579.93      567.85     21.02 o 
   6   3   6     2976.37     2816.41     57.82 o 
   7   3   6      501.86      514.72     23.92 o 
   8   3   6      183.35      138.01     20.33 o 
   9   3   6      157.77      215.67     23.28 o 
  10   3   6     1109.34     1125.02     36.56 o 
  11   3   6        6.06       46.86     26.65 o 
  12   3   6       34.77       24.80     29.01 o 
  13   3   6        4.57       71.10     30.26 o 
  14   3   6      267.42      283.78     36.66 o 
  15   3   6       23.42       20.70     35.29 o 
  16   3   6        2.37       46.06     38.86 o 
   0   4   6     1406.03     1363.16     64.05 o 
   1   4   6     1996.70     2034.08     48.70 o 
   2   4   6      148.09      170.95     18.61 o 
   3   4   6     2440.11     2346.79     52.54 o 
   4   4   6     1027.35     1041.03     38.57 o 
   5   4   6     1175.54     1197.02     38.29 o 
   6   4   6      813.82      742.32     33.33 o 
   7   4   6     1609.91     1580.94     45.91 o 
   8   4   6      650.27      680.82     39.78 o 
   9   4   6      656.32      635.88     35.42 o 
  10   4   6      449.87      429.34     34.01 o 
  11   4   6      282.96      316.54     34.00 o 
  12   4   6      285.78      300.44     36.39 o 
  13   4   6      379.29      325.19     39.55 o 
  14   4   6       40.86       52.05     36.89 o 
   1   5   6      217.47      139.32     27.92 o 
   2   5   6       50.07       37.02     29.90 o 
   3   5   6      457.93      461.81     46.01 o 
   4   5   6        3.18       14.13     31.82 o 
   5   5   6      157.15       90.51     32.01 o 
   6   5   6      111.63      134.91     32.05 o 
   7   5   6      363.76      377.10     37.99 o 
   8   5   6       22.33       36.33     32.66 o 
   9   5   6      153.57      168.82     37.99 o 
  10   5   6       65.97      101.13     36.42 o 
  11   5   6       91.15      112.48     39.07 o 
  12   5   6        2.86       41.00     42.86 o 
  13   5   6       76.49       84.68     45.18 o 
   0   6   6       41.20       -5.76     77.70 o 
   1   6   6        8.69      -68.78     45.85 o 
   2   6   6        0.70      -67.49     62.98 o 
   3   6   6        2.89       -7.26     40.22 o 
   4   6   6       14.94        3.11     39.39 o 
   5   6   6       30.79       -0.68     38.67 o 
   6   6   6       28.35        8.46     38.69 o 
   7   6   6      113.13      156.31     42.44 o 
   8   6   6       10.08       24.60     45.92 o 
   9   6   6      116.10      103.76     41.99 o 
  10   6   6       39.44       52.72     48.11 o 
   1   7   6       20.29     -225.74    150.49 o 
   2   7   6        3.70     -192.94    158.21 o 
   3   7   6       10.41      -53.13    111.47 o 
   4   7   6        0.09      -44.42    117.23 o 
   5   7   6        5.37      -40.47     77.49 o 
   1   1   7    10501.73    10418.44    203.78 o 
   2   1   7    24029.84    24196.17    379.59 o 
   3   1   7    10949.77    10849.07    170.79 o 
   4   1   7     1516.30     1632.01     29.65 o 
   5   1   7     4061.94     4080.99     67.37 o 
   6   1   7     4952.23     5099.08     83.59 o 
   7   1   7     1968.82     1971.75     37.21 o 
   8   1   7     1922.41     1885.05     36.99 o 
   9   1   7      690.23      734.17     23.37 o 
  10   1   7     1148.98     1263.02     32.96 o 
  11   1   7      100.21      143.45     21.85 o 
  12   1   7      103.45      114.46     23.61 o 
  13   1   7       41.27       34.48     25.87 o 
  14   1   7      188.58      269.01     30.56 o 
  15   1   7        2.58       48.08     31.77 o 
  16   1   7       34.98       24.83     32.66 o 
  17   1   7        2.98       41.21     39.20 o 
   0   2   7    11102.54    10550.45    262.50 o 
   1   2   7     8518.76     8306.29    139.28 o 
   2   2   7      158.27      192.53     13.05 o 
   3   2   7     4022.26     3772.85     65.85 o 
   4   2   7     5477.38     5320.77     90.95 o 
   5   2   7     5161.58     4978.00     85.70 o 
   6   2   7       11.33       14.07     11.46 o 
   7   2   7      821.74      784.75     23.84 o 
   8   2   7     1638.13     1656.73     36.51 o 
   9   2   7      652.92      733.91     27.21 o 
  10   2   7       56.72       59.68     21.55 o 
  11   2   7       12.10        6.02     23.32 o 
  12   2   7      304.99      379.47     29.07 o 
  13   2   7       39.04       91.45     27.44 o 
  14   2   7       79.61       84.39     29.70 o 
  15   2   7      109.34       79.23     31.28 o 
  16   2   7       19.01       12.38     31.22 o 
   1   3   7      391.25      463.46     17.84 o 
   2   3   7        8.49       30.65     15.38 o 
   3   3   7      266.55      286.85     14.29 o 
   4   3   7        8.19       14.06     12.15 o 
   5   3   7       88.88      108.84     16.16 o 
   6   3   7       49.33       69.42     18.26 o 
   7   3   7        9.47       48.88     18.85 o 
   8   3   7        1.79       21.15     19.91 o 
   9   3   7       62.07      116.78     23.03 o 
  10   3   7       63.07      153.12     25.27 o 
  11   3   7       26.93      113.03     28.25 o 
  12   3   7       57.95       94.78     29.82 o 
  13   3   7      102.08      126.74     35.06 o 
  14   3   7        1.46       95.43     34.41 o 
  15   3   7       26.46       91.64     38.43 o 
  16   3   7       57.61       92.41     39.92 o 
   0   4   7     2114.98     2033.20     89.56 o 
   1   4   7     1944.96     1751.54     61.38 o 
   2   4   7      129.87      138.89     25.59 o 
   3   4   7      704.09      690.21     31.96 o 
   4   4   7     1525.63     1468.92     59.79 o 
   5   4   7     2662.01     2434.62     57.76 o 
   6   4   7      333.07      375.38     28.41 o 
   7   4   7      420.38      490.54     30.76 o 
   8   4   7      726.15      768.48     36.13 o 
   9   4   7      846.98      868.22     37.42 o 
  10   4   7       57.10       87.69     30.60 o 
  11   4   7      135.82      195.44     34.04 o 
  12   4   7      230.73      305.69     38.38 o 
  13   4   7       95.50      153.58     37.14 o 
  14   4   7        2.16        2.69     37.01 o 
   1   5   7      190.97      272.08     30.01 o 
   2   5   7       79.47      123.11     37.52 o 
   3   5   7      749.20      899.70     41.99 o 
   4   5   7       58.44       46.83     34.01 o 
   5   5   7        4.19       -9.87     38.85 o 
   6   5   7      130.03      168.88     34.66 o 
   7   5   7      444.07      517.15     36.74 o 
   8   5   7      202.86      214.19     38.06 o 
   9   5   7       27.96        6.25     37.23 o 
  10   5   7      247.92      255.17     41.27 o 
  11   5   7       41.09       36.59     41.90 o 
  12   5   7       72.65       64.87     48.11 o 
   0   6   7      216.72      196.80    150.49 o 
   1   6   7       14.45      -92.85     99.21 o 
   2   6   7        4.48      -79.46     52.97 o 
   3   6   7       45.02       35.42     44.76 o 
   4   6   7       72.04       83.07     48.82 o 
   5   6   7        5.89      -50.51     41.98 o 
   6   6   7       18.97       22.64     42.28 o 
   7   6   7        5.37       17.46     41.60 o 
   8   6   7        5.93       -5.83     47.13 o 
   9   6   7        8.10       50.92     43.32 o 
  10   6   7        8.71       52.22     46.38 o 
   1   7   7       16.36     -138.92    158.21 o 
   2   7   7       11.94     -181.36    162.07 o 
   3   7   7       25.66     -144.91    146.63 o 
   4   7   7       22.80     -173.91    115.94 o 
   5   7   7        6.60      -59.84     66.82 o 
   0   0   8    53269.58    48337.08   1512.14 o 
   1   0   8     1457.32     1308.46     43.19 o 
   2   0   8      245.29      267.60     13.59 o 
   3   0   8     2139.67     1966.19     48.19 o 
   4   0   8    21319.26    22052.04    489.65 o 
   5   0   8     1590.39     1641.07     43.21 o 
   6   0   8      817.15      899.75     29.85 o 
   7   0   8     1122.79      986.63     44.87 o 
   8   0   8     6530.77     6483.11    164.75 o 
   9   0   8      930.85      822.96     34.66 o 
  10   0   8     1220.26     1138.25     43.00 o 
  11   0   8       99.80      103.81     26.85 o 
  12   0   8     1494.41     1419.43     51.77 o 
  13   0   8      196.43      173.66     38.26 o 
  14   0   8      244.38      187.48     59.60 o 
  15   0   8       15.08      -17.50     46.73 o 
  16   0   8       93.47      114.88     56.66 o 
  17   0   8       13.16       27.84     54.20 o 
   1   1   8     2997.32     3084.02     64.16 o 
   2   1   8      727.50      890.76     19.31 o 
   3   1   8     1801.44     1719.27     31.03 o 
   4   1   8       84.41      105.40      9.40 o 
   5   1   8     4227.96     4305.44     70.92 o 
   6   1   8      334.09      551.12     17.66 o 
   7   1   8      456.29      501.23     17.27 o 
   8   1   8       65.24       78.96     13.88 o 
   9   1   8      775.68      803.32     24.65 o 
  10   1   8      157.38      281.50     20.31 o 
  11   1   8       71.71      120.46     22.28 o 
  12   1   8        8.33        7.40     23.07 o 
  13   1   8        1.43       -2.32     25.79 o 
  14   1   8       53.80       69.24     26.78 o 
  15   1   8       24.43       70.08     34.09 o 
  16   1   8        0.36      -16.82     36.99 o 
  17   1   8       53.10       53.83     38.36 o 
   0   2   8     4915.04     5087.39    130.34 o 
   1   2   8       38.88       44.30      8.57 o 
   2   2   8       14.22       26.20     13.22 o 
   3   2   8        9.30       18.56      8.94 o 
   4   2   8     2200.85     2177.96     40.11 o 
   5   2   8        4.85       29.50     10.97 o 
   6   2   8       63.29       53.81     12.60 o 
   7   2   8       65.79       98.08     15.31 o 
   8   2   8      667.67      763.28     25.14 o 
   9   2   8       24.77       78.21     19.64 o 
  10   2   8      238.66      243.08     23.02 o 
  11   2   8       14.05       18.14     22.79 o 
  12   2   8      145.33      167.04     27.80 o 
  13   2   8       28.46       29.07     27.80 o 
  14   2   8       85.54       76.05     30.42 o 
  15   2   8        0.07       -2.31     33.80 o 
  16   2   8        0.80       -3.81     33.91 o 
   1   3   8     3825.63     3549.19     64.84 o 
   2   3   8     1502.91     1582.69     34.99 o 
   3   3   8     4647.02     4568.91     77.21 o 
   4   3   8      210.03      240.36     18.07 o 
   5   3   8     4888.67     4625.45     82.45 o 
   6   3   8       78.94      134.85     20.19 o 
   7   3   8     3217.38     2960.77     64.22 o 
   8   3   8      247.62      267.29     25.25 o 
   9   3   8     2494.15     2247.72     67.08 o 
  10   3   8      181.39      203.07     28.92 o 
  11   3   8     1273.38     1142.88     45.09 o 
  12   3   8       65.09       64.52     31.27 o 
  13   3   8      307.76      294.43     34.66 o 
  14   3   8      205.95      179.58     37.69 o 
  15   3   8      516.69      415.08     40.20 o 
   0   4   8     1789.87     1805.98     77.95 o 
   1   4   8      220.04      280.38     21.77 o 
   2   4   8        0.94      -11.18     20.61 o 
   3   4   8       10.67        0.50     21.74 o 
   4   4   8      882.02      961.15     39.41 o 
   5   4   8      531.22      596.19     32.31 o 
   6   4   8       28.57       25.05     28.80 o 
   7   4   8        2.81       49.46     27.86 o 
   8   4   8      218.40      331.56     30.00 o 
   9   4   8      389.60      488.80     35.31 o 
  10   4   8        1.03       27.03     32.28 o 
  11   4   8        1.26       73.33     34.41 o 
  12   4   8       54.36      128.97     36.06 o 
  13   4   8      122.59      152.70     38.31 o 
  14   4   8       23.30       65.38     39.96 o 
   1   5   8      616.39      696.94     37.92 o 
   2   5   8      190.11      277.31     41.10 o 
   3   5   8      377.94      459.15     37.19 o 
   4   5   8        0.62        8.15     33.46 o 
   5   5   8      156.09      136.79     39.26 o 
   6   5   8       94.50       90.40     34.34 o 
   7   5   8       81.97       94.06     37.02 o 
   8   5   8        3.39        9.43     36.68 o 
   9   5   8        0.42      -10.30     38.81 o 
  10   5   8       23.39       64.29     41.08 o 
  11   5   8       11.69       41.75     44.29 o 
  12   5   8       11.03       41.22     38.03 o 
   0   6   8      537.57      513.22    169.79 o 
   1   6   8        9.77      -59.05     69.40 o 
   2   6   8        3.77      -61.09     57.05 o 
   3   6   8       36.29       34.40     43.31 o 
   4   6   8      234.68      225.16     48.11 o 
   5   6   8        4.15        9.59     43.27 o 
   6   6   8       30.71       -1.94     48.04 o 
   7   6   8       13.63       28.56     42.82 o 
   8   6   8       58.64      124.94     52.17 o 
   9   6   8        9.18       10.63     47.69 o 
   1   7   8       12.71     -216.09    154.35 o 
   2   7   8       23.11     -173.64    169.79 o 
   3   7   8       25.50       61.03    102.61 o 
   4   7   8       41.15      121.63    115.07 o 
   1   1   9      924.69      963.07     26.56 o 
   2   1   9    18877.47    18869.85    309.47 o 
   3   1   9      859.75      986.91     22.20 o 
   4   1   9      986.74     1040.49     22.56 o 
   5   1   9     1774.99     1903.50     35.32 o 
   6   1   9     5248.23     5276.22     86.81 o 
   7   1   9      356.34      544.57     18.25 o 
   8   1   9        7.34       20.56     13.76 o 
   9   1   9      477.18      533.80     20.79 o 
  10   1   9     2097.52     2023.33     43.96 o 
  11   1   9       64.04       96.05     21.32 o 
  12   1   9       35.74       10.78     24.42 o 
  13   1   9        2.06      -28.48     26.28 o 
  14   1   9      511.43      484.59     33.68 o 
  15   1   9       17.79       18.37     33.37 o 
  16   1   9       27.77       11.73     38.95 o 
  17   1   9        8.95       32.22     38.96 o 
   0   2   9      382.94      476.14     27.63 o 
   1   2   9    16768.06    16126.97    281.18 o 
   2   2   9        3.91       12.33     12.93 o 
   3   2   9     6852.53     6524.21    105.87 o 
   4   2   9      244.08      332.83     13.93 o 
   5   2   9    14068.22    13042.36    207.09 o 
   6   2   9        0.51        3.27     13.46 o 
   7   2   9     2260.49     2187.76     44.12 o 
   8   2   9       72.70      119.14     17.14 o 
   9   2   9     2848.25     2458.91     52.57 o 
  10   2   9        3.24        3.50     22.03 o 
  11   2   9      258.58      299.63     27.31 o 
  12   2   9        5.07       26.53     24.14 o 
  13   2   9      256.67      232.00     29.58 o 
  14   2   9        5.25       -2.19     30.89 o 
  15   2   9       17.98       14.79     30.50 o 
  16   2   9        9.12       22.76     35.48 o 
   1   3   9       95.75      120.91     16.81 o 
   2   3   9      600.13      667.25     22.16 o 
   3   3   9       25.11       48.24     15.59 o 
   4   3   9      578.39      587.07     22.09 o 
   5   3   9       58.19       75.04     22.00 o 
   6   3   9      422.24      500.30     25.71 o 
   7   3   9       37.41      100.27     21.30 o 
   8   3   9      590.12      558.90     29.55 o 
   9   3   9      390.27      441.85     28.65 o 
  10   3   9       65.13       99.86     25.80 o 
  11   3   9      113.62      142.71     30.47 o 
  12   3   9      162.61      123.68     30.94 o 
  13   3   9      194.09      176.30     35.35 o 
  14   3   9        0.41       52.50     33.26 o 
  15   3   9       23.62       45.02     35.46 o 
   0   4   9       57.71       33.60     24.16 o 
   1   4   9     1190.09     1199.50     38.53 o 
   2   4   9        5.86        1.92     19.17 o 
   3   4   9      373.05      419.53     29.21 o 
   4   4   9       87.53      104.04     25.63 o 
   5   4   9     1330.45     1276.52     55.35 o 
   6   4   9       60.16       55.44     28.02 o 
   7   4   9      129.13      193.98     28.99 o 
   8   4   9      249.86      249.45     32.89 o 
   9   4   9      229.58      297.56     32.14 o 
  10   4   9       48.71       35.63     31.42 o 
  11   4   9        8.43       30.34     34.88 o 
  12   4   9      255.51      229.82     39.22 o 
  13   4   9       10.22       39.98     40.32 o 
  14   4   9        1.60       32.30     37.93 o 
   1   5   9      328.89      326.88     34.36 o 
   2   5   9     4912.34     4841.65    141.34 o 
   3   5   9      731.66      678.01     46.55 o 
   4   5   9       34.10       48.77     34.01 o 
   5   5   9        4.49      -13.24     33.58 o 
   6   5   9     1890.19     1813.28     61.92 o 
   7   5   9      215.50      175.40     38.04 o 
   8   5   9        2.84      -12.00     36.20 o 
   9   5   9       40.28       -9.07     35.83 o 
  10   5   9      338.21      398.15     42.60 o 
  11   5   9        0.06       -3.98     38.87 o 
  12   5   9       35.18       20.54     44.95 o 
   0   6   9      475.67      385.88    169.79 o 
   1   6   9       81.98       10.44     72.37 o 
   2   6   9       35.35      -32.62     51.56 o 
   3   6   9       30.83       86.77     44.91 o 
   4   6   9      328.29      321.99     51.44 o 
   5   6   9      156.20      168.36     48.27 o 
   6   6   9      113.36       58.08     45.71 o 
   7   6   9       24.32       11.60     44.52 o 
   8   6   9      132.26      114.86     46.04 o 
   9   6   9      158.96      192.01     53.18 o 
   1   7   9        0.93      -56.22    210.30 o 
   2   7   9       21.11       70.90    283.62 o 
   3   7   9       82.84       55.89    181.44 o 
   4   7   9        0.42       -5.32     71.29 o 
   0   0  10    46931.68    44177.16   1382.97 o 
   1   0  10     4828.21     4841.66    120.51 o 
   2   0  10       74.59       79.63     12.15 o 
   3   0  10     1811.59     1905.57     48.10 o 
   4   0  10    17591.51    17137.70    382.00 o 
   5   0  10     3467.23     3350.70     80.12 o 
   6   0  10      531.55      590.31     26.89 o 
   7   0  10     1455.52     1529.63     45.25 o 
   8   0  10     3249.29     2824.24     71.32 o 
   9   0  10      163.08      256.49     24.22 o 
  10   0  10      655.10      599.40     38.45 o 
  11   0  10      123.94      185.84     28.60 o 
  12   0  10      469.36      510.16     41.33 o 
  13   0  10        7.55       50.94     37.96 o 
  14   0  10       53.28       43.09     44.13 o 
  15   0  10        8.22      -13.05     54.58 o 
  16   0  10       31.63       64.53     56.06 o 
  17   0  10        2.86       43.42     52.84 o 
   1   1  10     2785.73     2637.66     53.25 o 
   2   1  10      162.92      182.42     10.02 o 
   3   1  10     6776.67     6631.72    107.08 o 
   4   1  10        0.30        0.90      9.68 o 
   5   1  10     1167.43     1088.40     24.27 o 
   6   1  10       13.36       49.40     11.96 o 
   7   1  10     2957.38     2846.20     50.71 o 
   8   1  10       24.05       17.48     14.27 o 
   9   1  10      280.16      293.57     18.63 o 
  10   1  10        7.38       77.46     20.05 o 
  11   1  10      539.18      590.79     28.10 o 
  12   1  10        6.68       15.91     24.98 o 
  13   1  10       18.84       22.42     26.35 o 
  14   1  10        0.61       23.48     28.97 o 
  15   1  10       47.63       48.46     33.84 o 
  16   1  10        0.19      -13.33     36.47 o 
  17   1  10        0.15       14.54     41.01 o 
   0   2  10    19536.66    20698.21    509.05 o 
   1   2  10     3902.40     4146.93     81.79 o 
   2   2  10      336.08      348.92     15.78 o 
   3   2  10     1890.66     1844.61     37.29 o 
   4   2  10     8407.28     8882.18    143.16 o 
   5   2  10     3059.16     3192.97     55.99 o 
   6   2  10      386.25      365.65     18.13 o 
   7   2  10      846.97      840.42     25.58 o 
   8   2  10      882.29     1021.44     30.87 o 
   9   2  10      474.79      576.38     26.21 o 
  10   2  10       44.93       42.50     22.91 o 
  11   2  10      172.04      216.33     26.21 o 
  12   2  10       37.57       69.87     27.03 o 
  13   2  10       45.65       54.42     28.76 o 
  14   2  10       17.86        9.22     29.26 o 
  15   2  10       45.81       48.94     35.67 o 
  16   2  10        1.21        2.27     33.93 o 
   1   3  10     2605.29     2537.64     56.03 o 
   2   3  10     3331.54     2962.74     60.13 o 
   3   3  10     5435.08     5471.10     96.24 o 
   4   3  10        0.47       25.38     16.37 o 
   5   3  10     1070.67     1095.15     39.82 o 
   6   3  10      723.37      693.04     27.49 o 
   7   3  10     3021.38     2866.03     63.07 o 
   8   3  10       31.20       68.80     23.73 o 
   9   3  10      289.88      417.66     29.69 o 
  10   3  10      105.81      137.12     28.90 o 
  11   3  10      615.43      658.22     44.18 o 
  12   3  10        1.70       -0.03     32.45 o 
  13   3  10       22.01       27.94     30.97 o 
  14   3  10        8.72       -2.48     36.90 o 
  15   3  10       80.24       89.22     40.20 o 
   0   4  10     1698.93     1689.05     59.12 o 
   1   4  10        5.52        3.27     26.31 o 
   2   4  10       36.54       27.11     18.80 o 
   3   4  10      133.80      109.88     24.74 o 
   4   4  10      915.02      935.54     43.20 o 
   5   4  10        7.71      -34.92     26.74 o 
   6   4  10       69.24       62.31     29.07 o 
   7   4  10      464.43      419.17     34.56 o 
   8   4  10      253.75      318.29     35.44 o 
   9   4  10       35.75       58.26     35.13 o 
  10   4  10        5.42        4.35     36.60 o 
  11   4  10      176.78      175.76     41.17 o 
  12   4  10       26.41       28.58     41.30 o 
  13   4  10      135.59      122.03     37.44 o 
  14   4  10       15.80        4.15     39.97 o 
   1   5  10      592.67      626.13     41.99 o 
   2   5  10     1169.60     1085.93     55.81 o 
   3   5  10      192.15      197.67     38.75 o 
   4   5  10        0.46      -56.71     49.51 o 
   5   5  10      596.45      491.28     50.15 o 
   6   5  10      329.64      290.65     40.43 o 
   7   5  10        1.16       -3.44     39.53 o 
   8   5  10        2.17       -8.05     43.52 o 
   9   5  10      210.61      200.30     45.69 o 
  10   5  10       50.84      119.58     44.99 o 
  11   5  10       18.82       39.08     46.49 o 
  12   5  10        5.70       21.36     49.60 o 
   0   6  10      154.12      497.78    177.50 o 
   1   6  10      210.10      179.15     55.57 o 
   2   6  10       76.33       -2.69     56.19 o 
   3   6  10        1.21      -38.23     42.06 o 
   4   6  10       50.83       39.55     43.23 o 
   5   6  10      176.18      138.58     43.39 o 
   6   6  10      233.42      253.21     46.69 o 
   7   6  10      147.63      155.82     51.37 o 
   8   6  10        1.29       25.83     45.71 o 
   9   6  10       24.93       33.70     51.90 o 
   1   7  10       10.73      -76.52     95.14 o 
   2   7  10        4.43       32.88    127.81 o 
   3   7  10       37.10      -24.75    106.62 o 
   1   1  11     1985.68     1734.13     39.47 o 
   2   1  11    15472.98    15268.79    252.26 o 
   3   1  11     5998.06     5945.50     96.92 o 
   4   1  11      195.79      225.89     12.45 o 
   5   1  11     2373.82     2355.88     42.92 o 
   6   1  11     5803.06     5458.97     90.02 o 
   7   1  11     2932.06     3099.60     55.19 o 
   8   1  11       21.15       34.37     15.02 o 
   9   1  11      873.94      843.34     26.85 o 
  10   1  11     1439.85     1271.76     34.34 o 
  11   1  11      386.15      494.97     26.66 o 
  12   1  11       97.06       96.69     26.72 o 
  13   1  11       53.00       59.62     27.60 o 
  14   1  11      191.34      145.34     28.89 o 
  15   1  11       58.51       70.18     34.08 o 
  16   1  11       31.85       -8.25     34.84 o 
   0   2  11    18418.40    18661.38    518.21 o 
   1   2  11      160.55      111.44     15.56 o 
   2   2  11        6.36       19.88     16.91 o 
   3   2  11      699.73      660.85     22.06 o 
   4   2  11     9581.44     9374.26    157.69 o 
   5   2  11      516.28      467.55     18.05 o 
   6   2  11      133.32      135.38     15.26 o 
   7   2  11     1155.97     1107.64     33.63 o 
   8   2  11     2599.88     2521.06     50.62 o 
   9   2  11      433.27      475.84     25.18 o 
  10   2  11      268.86      305.33     25.30 o 
  11   2  11      317.15      329.72     27.57 o 
  12   2  11      576.23      551.47     34.45 o 
  13   2  11      123.07      102.63     30.93 o 
  14   2  11       66.42       23.90     34.98 o 
  15   2  11       22.15        1.40     34.41 o 
  16   2  11       63.94       65.81     40.25 o 
   1   3  11       35.34       60.88     19.14 o 
   2   3  11     1534.50     1535.37     37.32 o 
   3   3  11      182.70      240.42     19.84 o 
   4   3  11      263.84      312.10     19.52 o 
   5   3  11       10.08       39.05     24.08 o 
   6   3  11      647.47      652.38     26.97 o 
   7   3  11      169.22      279.68     24.99 o 
   8   3  11      277.84      289.64     26.10 o 
   9   3  11       10.82       39.72     26.69 o 
  10   3  11      134.58      171.41     28.73 o 
  11   3  11       35.29       63.35     30.15 o 
  12   3  11       55.65       42.55     33.40 o 
  13   3  11        4.12      -25.42     33.39 o 
  14   3  11       48.12       70.72     40.57 o 
  15   3  11        1.85       32.66     38.47 o 
   0   4  11     4670.97     4407.17    159.85 o 
   1   4  11        9.85       -6.68     21.84 o 
   2   4  11      119.82      103.78     23.88 o 
   3   4  11       35.54       11.93     27.88 o 
   4   4  11     2222.71     1962.41     62.59 o 
   5   4  11        1.80      -26.22     26.43 o 
   6   4  11      179.22      181.05     30.62 o 
   7   4  11      234.76      295.60     33.05 o 
   8   4  11      334.99      328.27     36.67 o 
   9   4  11       19.59       54.69     32.08 o 
  10   4  11        5.06       -0.71     35.46 o 
  11   4  11      126.28      133.87     37.95 o 
  12   4  11       22.59        8.35     39.05 o 
  13   4  11       39.15       54.80     40.92 o 
  14   4  11        8.13       13.09     41.86 o 
   1   5  11      590.45      593.86     38.67 o 
   2   5  11     1850.63     1931.84     77.12 o 
   3   5  11     1050.17     1055.43     71.91 o 
   4   5  11        0.28       -5.23     40.28 o 
   5   5  11      187.05      164.43     56.60 o 
   6   5  11      407.67      491.11     47.89 o 
   7   5  11      534.86      463.44     49.69 o 
   8   5  11        0.19      -50.83     38.86 o 
   9   5  11       28.17       75.02     40.63 o 
  10   5  11        9.80       77.09     47.77 o 
  11   5  11      101.05       76.92     47.42 o 
  12   5  11        1.64       10.87     49.19 o 
   0   6  11      635.68      833.50    181.36 o 
   1   6  11       32.27       22.27     90.29 o 
   2   6  11        2.41      -70.60     69.96 o 
   3   6  11      131.42      111.97     47.66 o 
   4   6  11      414.29      376.10     54.00 o 
   5   6  11        1.64        8.02     57.86 o 
   6   6  11       14.72       44.36     49.41 o 
   7   6  11      124.72       73.48     45.76 o 
   8   6  11      106.10      100.32     49.37 o 
   9   6  11        4.43       57.59     43.39 o 
   1   7  11       64.40      122.30    111.24 o 
   2   7  11        0.01       60.27    112.22 o 
   0   0  12     9925.86     9533.43    305.44 o 
   1   0  12    11979.58    11415.23    257.50 o 
   2   0  12      354.35      377.89     22.72 o 
   3   0  12     7051.27     6903.72    158.01 o 
   4   0  12     4563.32     4211.99     99.18 o 
   5   0  12    12751.12    12765.96    287.43 o 
   6   0  12      471.86      497.00     25.01 o 
   7   0  12     4316.88     4082.45     98.62 o 
   8   0  12      949.87      827.53     35.36 o 
   9   0  12     3287.39     3212.80     82.64 o 
  10   0  12       49.89       28.22     26.44 o 
  11   0  12      541.30      598.28     36.92 o 
  12   0  12      176.96      152.84     37.24 o 
  13   0  12      500.11      490.65     46.12 o 
  14   0  12        2.19        3.43     49.70 o 
  15   0  12       10.71        3.47     45.17 o 
  16   0  12       49.27       34.83     52.91 o 
   1   1  12     6283.88     6573.41    124.03 o 
   2   1  12     3273.07     2628.85     48.89 o 
   3   1  12     6370.87     6843.41    116.22 o 
   4   1  12        1.73      -16.12     10.75 o 
   5   1  12     1956.40     1818.85     35.49 o 
   6   1  12     1344.91     1277.55     38.49 o 
   7   1  12     1577.85     1683.52     35.16 o 
   8   1  12      190.37      185.69     17.32 o 
   9   1  12      250.58      246.36     19.21 o 
  10   1  12      520.04      603.33     26.22 o 
  11   1  12      286.47      311.82     25.19 o 
  12   1  12      102.79       95.70     26.15 o 
  13   1  12       30.53       32.73     27.74 o 
  14   1  12       98.79      100.91     30.53 o 
  15   1  12       51.19       10.40     32.81 o 
  16   1  12       13.30      -17.74     38.25 o 
   0   2  12      507.09      487.36     33.16 o 
   1   2  12      294.67      282.77     20.05 o 
   2   2  12      166.40      270.25     19.22 o 
   3   2  12      218.73      175.49     14.95 o 
   4   2  12      303.42      326.31     20.18 o 
   5   2  12      653.60      669.11     26.99 o 
   6   2  12      219.13      241.28     16.42 o 
   7   2  12      369.80      454.74     20.98 o 
   8   2  12      157.86      207.75     19.71 o 
   9   2  12      258.25      317.62     25.81 o 
  10   2  12       28.33       21.62     24.75 o 
  11   2  12       47.68       60.93     27.94 o 
  12   2  12       31.87       32.96     29.87 o 
  13   2  12       88.75       94.42     32.44 o 
  14   2  12        0.11      -19.90     32.13 o 
  15   2  12        0.37       -7.58     36.24 o 
  16   2  12        0.69       32.01     39.49 o 
   1   3  12      417.96      531.95     24.17 o 
   2   3  12    13098.87    12497.63    247.92 o 
   3   3  12     1365.87     1423.17     39.34 o 
   4   3  12      729.08      804.37     30.71 o 
   5   3  12        6.11      -26.85     22.63 o 
   6   3  12     4570.03     4111.38     84.81 o 
   7   3  12      687.32      771.71     39.19 o 
   8   3  12      135.15      181.13     27.82 o 
   9   3  12       63.17       85.29     27.00 o 
  10   3  12     1195.54     1098.40     44.60 o 
  11   3  12      100.62      127.47     33.53 o 
  12   3  12        1.29        7.34     35.52 o 
  13   3  12       11.35       27.73     36.28 o 
  14   3  12      181.58      191.16     40.71 o 
  15   3  12        1.17      -30.69     39.75 o 
   0   4  12      677.12      774.05     52.50 o 
   1   4  12      909.97      897.31     40.52 o 
   2   4  12        4.19      -32.44     24.40 o 
   3   4  12       54.22       30.25     28.48 o 
   4   4  12      507.43      523.29     42.74 o 
   5   4  12     1466.41     1317.99     55.08 o 
   6   4  12        3.43      -34.94     35.38 o 
   7   4  12       26.21      -44.33     34.39 o 
   8   4  12      265.57      282.40     38.36 o 
   9   4  12      505.85      494.67     40.33 o 
  10   4  12        0.49      -54.97     36.65 o 
  11   4  12       21.81      -10.54     37.59 o 
  12   4  12       57.25       19.18     39.18 o 
  13   4  12       47.33       38.81     38.36 o 
   1   5  12      313.98      351.01     37.31 o 
   2   5  12      156.16      213.57     39.02 o 
   3   5  12       96.18       97.97     39.44 o 
   4   5  12       95.77       84.99     41.59 o 
   5   5  12      368.37      311.74     43.98 o 
   6   5  12       99.26      117.05     42.94 o 
   7   5  12        6.47       -3.33     39.71 o 
   8   5  12       42.48       24.01     44.39 o 
   9   5  12      160.21      122.22     44.15 o 
  10   5  12       11.94      -15.55     35.30 o 
  11   5  12        2.23       33.14     48.01 o 
   0   6  12       82.51       38.59    158.21 o 
   1   6  12      859.27      804.73     77.74 o 
   2   6  12        0.68      -49.00     58.02 o 
   3   6  12      355.17      336.43     48.68 o 
   4   6  12       15.07        7.86     56.71 o 
   5   6  12      694.78      550.77     61.78 o 
   6   6  12        9.14      -17.05     54.65 o 
   7   6  12       61.05       33.58     44.86 o 
   8   6  12        9.63      -23.02     52.90 o 
   1   1  13     7224.36     6676.49    132.82 o 
   2   1  13     8031.29     8635.09    145.87 o 
   3   1  13    12460.48    12417.75    207.09 o 
   4   1  13       25.10       30.96     12.01 o 
   5   1  13     3270.50     2874.78     51.68 o 
   6   1  13      513.78      637.93     21.35 o 
   7   1  13     4343.68     4303.69     79.17 o 
   8   1  13       12.65      -10.76     16.35 o 
   9   1  13     1049.89      935.60     28.34 o 
  10   1  13        1.87       55.51     21.99 o 
  11   1  13      528.45      626.43     28.60 o 
  12   1  13        1.93      -30.01     25.46 o 
  13   1  13      115.41      101.19     28.81 o 
  14   1  13        3.65       16.09     29.29 o 
  15   1  13       54.37       25.68     36.04 o 
  16   1  13        0.44      -11.46     40.66 o 
   0   2  13    22278.33    22027.62    610.70 o 
   1   2  13      213.73      254.01     18.23 o 
   2   2  13        3.52      -16.92     15.95 o 
   3   2  13      213.68      267.86     22.49 o 
   4   2  13    10725.16    10056.57    169.86 o 
   5   2  13       48.20       66.46     18.87 o 
   6   2  13      301.17      338.02     28.69 o 
   7   2  13        4.89       15.48     18.77 o 
   8   2  13     2661.96     2458.65     65.34 o 
   9   2  13       23.84       16.70     23.84 o 
  10   2  13      328.32      308.27     29.14 o 
  11   2  13        4.45        7.67     28.13 o 
  12   2  13      493.04      467.56     45.50 o 
  13   2  13       13.17       40.89     36.06 o 
  14   2  13       62.42       21.36     35.19 o 
  15   2  13        1.89       12.03     37.30 o 
   1   3  13        5.21        6.40     21.13 o 
   2   3  13     1290.25     1325.64     41.99 o 
   3   3  13      139.76      231.87     24.04 o 
   4   3  13       11.06        6.96     21.07 o 
   5   3  13      235.81      289.68     25.10 o 
   6   3  13      317.91      378.32     28.09 o 
   7   3  13       82.00      174.70     28.83 o 
   8   3  13        0.29       18.27     26.04 o 
   9   3  13       89.75       72.45     29.40 o 
  10   3  13       32.67       50.72     30.05 o 
  11   3  13        2.68        9.76     31.98 o 
  12   3  13        0.56       10.60     33.96 o 
  13   3  13        0.47       -4.73     35.67 o 
  14   3  13        0.39      -21.44     38.49 o 
  15   3  13       13.10       -2.42     42.47 o 
   0   4  13     4574.76     4447.91    150.38 o 
   1   4  13      404.93      377.16     33.47 o 
   2   4  13        0.40      -43.89     35.37 o 
   3   4  13      517.05      478.33     35.85 o 
   4   4  13     2384.47     2163.26     70.82 o 
   5   4  13      166.18      138.69     42.85 o 
   6   4  13       10.72      -31.62     31.97 o 
   7   4  13      311.66      261.22     38.07 o 
   8   4  13      508.86      534.93     49.40 o 
   9   4  13       30.25       32.19     36.44 o 
  10   4  13        6.40      -19.12     36.63 o 
  11   4  13       46.34       89.65     46.26 o 
  12   4  13       86.96      143.77     49.43 o 
  13   4  13       16.65      -43.66     46.34 o 
   1   5  13      149.79       80.72     35.12 o 
   2   5  13      395.36      320.67     43.09 o 
   3   5  13       92.41       56.18     40.84 o 
   4   5  13      108.62       99.47     42.80 o 
   5   5  13       26.29       14.67     36.19 o 
   6   5  13       49.42      -13.54     37.52 o 
   7   5  13       15.45       11.84     44.72 o 
   8   5  13       95.21       44.93     38.33 o 
   9   5  13      155.98      188.78     43.51 o 
  10   5  13        4.98        9.11     44.70 o 
  11   5  13       88.33       80.51     48.32 o 
   0   6  13        5.45       88.75    181.36 o 
   1   6  13       66.30      141.62     91.96 o 
   2   6  13        8.01       12.74     57.44 o 
   3   6  13      156.50      167.41     49.30 o 
   4   6  13        5.12       44.88     45.80 o 
   5   6  13        2.08      -23.18     49.47 o 
   6   6  13       22.23       11.36     52.35 o 
   7   6  13      103.48      102.04     47.72 o 
   8   6  13        2.00       -3.44     54.76 o 
   0   0  14     1017.63      913.62     45.71 o 
   1   0  14    21087.26    20565.06    459.67 o 
   2   0  14     1047.22     1058.20     35.30 o 
   3   0  14    18337.68    17677.86    395.46 o 
   4   0  14      129.63      189.21     19.29 o 
   5   0  14    15360.69    14920.43    335.57 o 
   6   0  14     1091.91     1022.84     37.41 o 
   7   0  14     8471.62     7682.63    177.35 o 
   8   0  14       36.24      114.71     24.73 o 
   9   0  14     4722.48     4329.53    106.78 o 
  10   0  14      111.50       95.39     29.40 o 
  11   0  14     1228.88     1024.91     63.85 o 
  12   0  14       77.94      158.13     40.38 o 
  13   0  14      934.56      859.57     54.71 o 
  14   0  14       13.17        5.62     56.30 o 
  15   0  14       45.12       13.49     63.50 o 
  16   0  14       20.47      -28.91     74.63 o 
   1   1  14     2450.10     2612.78     55.82 o 
   2   1  14     8324.57     7945.06    134.89 o 
   3   1  14     2462.35     2823.42     55.61 o 
   4   1  14       51.41       50.41     12.66 o 
   5   1  14     1012.35     1010.74     27.12 o 
   6   1  14     3685.41     3409.90     73.69 o 
   7   1  14      558.45      689.73     27.58 o 
   8   1  14      236.58      252.55     19.63 o 
   9   1  14      253.74      262.10     20.87 o 
  10   1  14     1058.33     1022.62     33.57 o 
  11   1  14       13.99       21.08     24.27 o 
  12   1  14       44.49       48.64     27.46 o 
  13   1  14       26.08       16.95     29.24 o 
  14   1  14      195.36      161.77     33.81 o 
  15   1  14        0.11        8.69     35.78 o 
  16   1  14        0.92       37.77     49.33 o 
   0   2  14     1576.47     1701.93     65.36 o 
   1   2  14       16.10        5.98     25.98 o 
   2   2  14      222.92      338.03     24.98 o 
   3   2  14        7.71        3.11     14.50 o 
   4   2  14      598.81      629.07     24.59 o 
   5   2  14      176.86      185.27     22.51 o 
   6   2  14      315.30      390.66     22.81 o 
   7   2  14      275.97      342.86     24.97 o 
   8   2  14      194.88      256.87     25.30 o 
   9   2  14      278.71      343.10     29.51 o 
  10   2  14       80.60      100.53     28.91 o 
  11   2  14      194.28      210.83     31.16 o 
  12   2  14      122.47      177.89     34.03 o 
  13   2  14       96.29      160.28     35.67 o 
  14   2  14       11.10       -5.13     33.54 o 
  15   2  14       30.16      -11.66     37.42 o 
   1   3  14      516.48      433.56     39.01 o 
   2   3  14     3485.95     3342.44     87.87 o 
   3   3  14     2180.35     2008.18     65.84 o 
   4   3  14       75.00       97.26     24.13 o 
   5   3  14       20.51      -23.10     27.66 o 
   6   3  14     1375.12     1341.15     50.30 o 
   7   3  14     1279.80     1168.15     52.00 o 
   8   3  14      245.82      201.94     36.79 o 
   9   3  14        2.66      -32.08     29.28 o 
  10   3  14      390.21      503.78     37.77 o 
  11   3  14      161.46      152.68     35.67 o 
  12   3  14       33.63       36.18     35.92 o 
  13   3  14        1.39       -5.35     39.80 o 
  14   3  14       37.51       60.76     42.68 o 
   0   4  14     1741.93     1669.61     73.85 o 
   1   4  14     3503.81     3630.03     91.69 o 
   2   4  14       49.22       29.22     30.23 o 
   3   4  14     1402.08     1507.59     70.37 o 
   4   4  14     1128.14     1104.19     79.38 o 
   5   4  14     2877.07     2617.36     98.12 o 
   6   4  14       98.66       69.43     37.26 o 
   7   4  14      169.47      212.18     39.64 o 
   8   4  14      348.83      275.24     39.80 o 
   9   4  14      716.46      620.48     51.22 o 
  10   4  14        7.53      -12.03     41.58 o 
  11   4  14        0.35        1.77     42.29 o 
  12   4  14       38.94       22.51     40.82 o 
  13   4  14       91.10       59.59     46.54 o 
   1   5  14       65.28      -11.97     34.52 o 
   2   5  14       92.56       17.58     39.82 o 
   3   5  14      178.16      163.46     40.94 o 
   4   5  14        0.29      -33.65     43.77 o 
   5   5  14        1.68      -27.47     40.32 o 
   6   5  14       80.41        0.03     44.13 o 
   7   5  14       53.71       -3.71     44.70 o 
   8   5  14        5.51       -6.33     41.59 o 
   9   5  14       15.27       58.80     49.36 o 
  10   5  14       96.72       74.80     47.86 o 
  11   5  14        0.58      -33.21     46.51 o 
   0   6  14       33.09       73.32    185.22 o 
   1   6  14      108.49      179.35     63.22 o 
   2   6  14       14.99      -34.91     57.93 o 
   3   6  14       10.18      -73.84     61.11 o 
   4   6  14       19.18       23.79     51.53 o 
   5   6  14      295.34      284.89     52.92 o 
   6   6  14       16.49       -7.05     48.00 o 
   7   6  14       41.78      -14.24     51.14 o 
   1   1  15     2522.90     2445.18     53.82 o 
   2   1  15     5818.48     5660.36    102.40 o 
   3   1  15     3946.59     3801.29     72.18 o 
   4   1  15        8.26      -21.28     14.19 o 
   5   1  15      953.61      797.71     31.46 o 
   6   1  15     2184.80     2035.27     42.80 o 
   7   1  15     1983.47     1802.75     40.63 o 
   8   1  15      301.34      315.13     21.11 o 
   9   1  15      180.87      142.30     20.48 o 
  10   1  15      798.97      871.92     37.27 o 
  11   1  15      382.55      406.66     28.15 o 
  12   1  15      241.71      162.68     28.09 o 
  13   1  15       11.77      -10.31     30.75 o 
  14   1  15       90.52      106.39     39.07 o 
  15   1  15       47.51       53.80     42.02 o 
  16   1  15       55.37       59.96     52.09 o 
   0   2  15     6040.59     6094.91    179.86 o 
   1   2  15     1164.96      961.28     39.01 o 
   2   2  15       25.62       15.91     20.74 o 
   3   2  15     1788.57     1633.76     52.69 o 
   4   2  15     4614.31     4348.32    149.31 o 
   5   2  15      995.69      861.70     32.85 o 
   6   2  15      265.60      316.14     22.86 o 
   7   2  15     1785.28     1745.29     46.12 o 
   8   2  15     3347.45     3049.15     71.98 o 
   9   2  15      248.21      320.79     28.97 o 
  10   2  15      190.18      252.88     31.41 o 
  11   2  15      314.85      362.78     35.33 o 
  12   2  15     1504.93     1402.66     83.41 o 
  13   2  15       68.34      102.33     34.60 o 
  14   2  15       41.93       41.26     38.38 o 
  15   2  15        3.41       -0.17     40.71 o 
   1   3  15      780.32      826.89     37.53 o 
   2   3  15       66.01       81.04     23.97 o 
   3   3  15      643.33      671.34     36.45 o 
   4   3  15        0.70      -35.90     23.94 o 
   5   3  15      524.81      554.92     36.59 o 
   6   3  15       93.89       60.47     28.30 o 
   7   3  15      194.63      179.97     32.89 o 
   8   3  15        7.37      -15.34     34.54 o 
   9   3  15      125.91      138.76     38.76 o 
  10   3  15       67.57       68.84     36.74 o 
  11   3  15       56.22       54.93     38.94 o 
  12   3  15       22.48       16.77     39.96 o 
  13   3  15       11.96      -26.73     41.41 o 
  14   3  15        6.35      -12.51     49.18 o 
   0   4  15      222.30      238.21     39.98 o 
   1   4  15       80.27      146.29     29.33 o 
   2   4  15        7.83      -42.86     31.09 o 
   3   4  15      139.36      137.87     33.79 o 
   4   4  15       88.40       94.27     35.02 o 
   5   4  15       95.35       25.99     34.03 o 
   6   4  15        1.89      -28.39     35.05 o 
   7   4  15       27.03        4.48     35.30 o 
   8   4  15        5.32      -42.61     38.70 o 
   9   4  15      152.79      135.06     40.16 o 
  10   4  15       17.20      -31.01     44.60 o 
  11   4  15       74.61       40.80     43.91 o 
  12   4  15       42.82        3.87     45.09 o 
  13   4  15       72.00       54.99     46.27 o 
   1   5  15      307.84      353.51     40.92 o 
   2   5  15      541.55      582.96     49.90 o 
   3   5  15      351.21      339.94     46.12 o 
   4   5  15        1.55      -41.56     38.49 o 
   5   5  15      163.55      170.46     42.90 o 
   6   5  15      117.67       81.85     41.39 o 
   7   5  15      115.40       80.79     42.35 o 
   8   5  15        3.88      -39.84     47.17 o 
   9   5  15       43.28       -7.38     44.05 o 
  10   5  15       19.03       33.60     52.39 o 
   0   6  15       83.23      304.61    111.25 o 
   1   6  15        0.64       38.71     64.99 o 
   2   6  15       23.38      -36.77     68.89 o 
   3   6  15        8.26      -34.22     59.48 o 
   4   6  15       61.23      104.65     55.99 o 
   5   6  15        8.68      -54.29     49.86 o 
   6   6  15       83.16       23.24     52.53 o 
   7   6  15       24.75       40.11     51.90 o 
   0   0  16    25574.73    26438.06   1029.84 o 
   1   0  16       41.98       35.16     28.60 o 
   2   0  16      612.07      689.68     29.76 o 
   3   0  16      254.11      363.79     23.83 o 
   4   0  16    13743.04    12889.26    291.36 o 
   5   0  16      262.15      226.25     23.66 o 
   6   0  16     2862.34     2940.19     84.53 o 
   7   0  16      347.05      517.12     33.36 o 
   8   0  16     4611.58     4200.75    104.96 o 
   9   0  16      241.89      255.72     30.81 o 
  10   0  16      959.54      945.82     44.44 o 
  11   0  16       75.30      117.08     34.51 o 
  12   0  16     1361.87     1082.92     65.74 o 
  13   0  16       76.44       26.17     44.79 o 
  14   0  16        0.72      -19.75     56.43 o 
  15   0  16       11.64      -32.92     52.57 o 
   1   1  16     2981.84     2890.84     60.24 o 
   2   1  16     2526.54     2407.27     60.84 o 
   3   1  16     3687.08     3639.75     82.13 o 
   4   1  16      304.16      322.62     18.50 o 
   5   1  16     1460.48     1355.16     33.83 o 
   6   1  16     1348.20     1233.59     32.29 o 
   7   1  16     1265.78     1214.34     33.14 o 
   8   1  16      337.05      342.32     23.00 o 
   9   1  16      248.82      254.65     23.31 o 
  10   1  16      417.18      498.82     29.07 o 
  11   1  16      175.51      223.50     27.79 o 
  12   1  16       79.24       92.53     32.26 o 
  13   1  16        2.36      -23.53     33.98 o 
  14   1  16       73.65      113.71     42.35 o 
  15   1  16       30.47       37.46     43.41 o 
   0   2  16     2065.77     1938.09     72.26 o 
   1   2  16       55.23       47.69     23.14 o 
   2   2  16       22.08        2.03     21.65 o 
   3   2  16       49.48       42.30     23.16 o 
   4   2  16      792.24      809.80     46.55 o 
   5   2  16       28.16       44.61     23.61 o 
   6   2  16      138.57      130.00     24.00 o 
   7   2  16        0.37      -20.73     25.47 o 
   8   2  16       37.83      117.73     25.54 o 
   9   2  16      116.93      143.83     27.70 o 
  10   2  16       29.20       30.36     30.18 o 
  11   2  16        5.16        3.33     30.51 o 
  12   2  16       11.02      126.73     35.37 o 
  13   2  16       60.12       47.67     36.00 o 
  14   2  16       16.35       -4.20     39.32 o 
  15   2  16        4.81       34.78     37.71 o 
   1   3  16     2461.88     2321.16     66.06 o 
   2   3  16      240.62      345.52     37.02 o 
   3   3  16     4890.78     4656.61    137.92 o 
   4   3  16      350.68      425.71     31.91 o 
   5   3  16     1270.01     1252.18     64.03 o 
   6   3  16       56.59       89.86     32.76 o 
   7   3  16     3055.42     2735.88     89.79 o 
   8   3  16      391.23      381.26     41.48 o 
   9   3  16      445.50      450.66     42.63 o 
  10   3  16        3.42       16.52     39.76 o 
  11   3  16      725.86      595.54     48.56 o 
  12   3  16       74.18       23.67     40.19 o 
  13   3  16       31.26       -0.20     47.43 o 
  14   3  16        0.50        4.72     47.07 o 
   0   4  16       15.34       -4.22     44.56 o 
   1   4  16       23.68       18.33     30.66 o 
   2   4  16        6.21      -44.41     39.72 o 
   3   4  16      135.00      154.75     35.43 o 
   4   4  16       11.25       14.57     34.49 o 
   5   4  16        8.17      -15.57     38.00 o 
   6   4  16       63.84       -6.94     39.24 o 
   7   4  16      145.81      159.24     43.02 o 
   8   4  16        4.23      -37.80     39.19 o 
   9   4  16       12.08       -3.99     39.74 o 
  10   4  16       45.44      -12.59     40.27 o 
  11   4  16       14.82       -4.21     47.39 o 
  12   4  16        1.43      -43.69     43.35 o 
   1   5  16        1.54      -47.27     37.12 o 
   2   5  16        1.44      -18.98     41.10 o 
   3   5  16       66.72       11.76     43.43 o 
   4   5  16        0.11      -55.08     45.90 o 
   5   5  16        7.67      -16.87     42.21 o 
   6   5  16       51.67       23.69     43.35 o 
   7   5  16      101.56       43.54     47.43 o 
   8   5  16        2.50       23.51     50.01 o 
   9   5  16       33.50      -48.80     46.00 o 
  10   5  16      119.82      133.31     60.01 o 
   0   6  16      208.50      358.51    118.11 o 
   1   6  16        0.15       48.42     68.76 o 
   2   6  16        0.17       12.20     63.60 o 
   3   6  16      101.91       85.71     59.88 o 
   4   6  16      128.55      115.61     53.96 o 
   5   6  16       14.81        5.83     53.33 o 
   6   6  16       16.21      -30.32     51.01 o 
   1   1  17      230.14      263.24     24.42 o 
   2   1  17    10383.25     9787.91    286.28 o 
   3   1  17       57.16       70.90     18.92 o 
   4   1  17        7.74      -26.24     17.50 o 
   5   1  17       85.47       60.83     17.32 o 
   6   1  17     7255.16     6753.89    118.84 o 
   7   1  17      163.10      186.22     20.89 o 
   8   1  17       59.31       79.47     22.81 o 
   9   1  17        0.44       20.60     23.26 o 
  10   1  17     4491.64     4208.22    112.28 o 
  11   1  17      198.09      180.97     30.93 o 
  12   1  17       33.22       35.77     33.04 o 
  13   1  17       10.51      -15.71     32.16 o 
  14   1  17     1449.02     1366.87     87.51 o 
  15   1  17       36.27       58.31     40.96 o 
   0   2  17      367.92      421.72     38.43 o 
   1   2  17     4533.63     4312.61    128.19 o 
   2   2  17        0.44      -20.56     22.73 o 
   3   2  17     2507.03     2386.23    102.28 o 
   4   2  17      178.72      242.31     37.74 o 
   5   2  17     4019.58     3784.94    113.53 o 
   6   2  17        1.09      -36.69     24.46 o 
   7   2  17     1118.04     1030.91     44.91 o 
   8   2  17        0.87        7.56     28.31 o 
   9   2  17      937.22      979.64     43.56 o 
  10   2  17        0.27      -14.22     33.10 o 
  11   2  17      191.11      203.72     39.56 o 
  12   2  17       53.49       96.13     38.13 o 
  13   2  17      100.97       79.64     43.97 o 
  14   2  17        1.11      -68.79     45.86 o 
   1   3  17       22.75       16.90     26.92 o 
   2   3  17     1180.14     1218.85     48.49 o 
   3   3  17      186.80      189.96     29.05 o 
   4   3  17      445.11      527.65     35.23 o 
   5   3  17      228.73      248.41     34.44 o 
   6   3  17      973.59     1084.01     58.94 o 
   7   3  17      200.62      203.33     36.80 o 
   8   3  17      533.41      542.02     43.77 o 
   9   3  17       97.93       22.82     41.02 o 
  10   3  17      464.63      383.88     43.22 o 
  11   3  17       29.05       50.41     43.71 o 
  12   3  17      110.64       54.18     45.09 o 
  13   3  17        0.06      -24.62     45.77 o 
   0   4  17       11.22      -11.07     42.49 o 
   1   4  17      927.14      827.73     43.83 o 
   2   4  17        0.02       -2.02     33.47 o 
   3   4  17      536.82      560.65     45.39 o 
   4   4  17        2.01      -28.99     36.52 o 
   5   4  17      725.99      666.89     47.38 o 
   6   4  17        7.51      -57.17     38.32 o 
   7   4  17      287.35      290.92     42.32 o 
   8   4  17        0.49      -41.54     38.88 o 
   9   4  17       89.10       44.00     46.65 o 
  10   4  17       11.71      -62.66     41.77 o 
  11   4  17       60.09       25.17     37.60 o 
  12   4  17        0.14        8.23     50.35 o 
   1   5  17      200.56      262.90     41.91 o 
   2   5  17      529.75      663.06     54.07 o 
   3   5  17      100.94      122.25     43.17 o 
   4   5  17       23.82       22.14     47.38 o 
   5   5  17       20.35       32.33     46.08 o 
   6   5  17      300.55      309.33     52.11 o 
   7   5  17        0.86      -43.06     47.80 o 
   8   5  17      119.92       57.22     45.46 o 
   9   5  17       10.21       22.30     47.58 o 
  10   5  17      164.10      191.80     51.40 o 
   0   6  17       20.85      132.54    118.66 o 
   1   6  17        7.04       70.19     81.32 o 
   2   6  17        7.85       12.28     56.45 o 
   3   6  17       23.68       -4.02     70.21 o 
   4   6  17        9.72       73.82     60.63 o 
   5   6  17        1.34       -1.53     46.15 o 
   6   6  17       40.25        6.25     46.78 o 
   0   0  18    16908.27    18074.44    710.89 o 
   1   0  18      328.21      381.47     30.24 o 
   2   0  18        6.78      -16.29     21.76 o 
   3   0  18       67.57       68.89     24.78 o 
   4   0  18    10499.03     9479.06    239.46 o 
   5   0  18      744.05      746.65     39.15 o 
   6   0  18      400.34      428.49     33.60 o 
   7   0  18       44.11       48.30     29.19 o 
   8   0  18     3803.00     3456.65     99.82 o 
   9   0  18      186.56      308.11     36.30 o 
  10   0  18      539.03      561.29     49.95 o 
  11   0  18       67.39       63.54     37.75 o 
  12   0  18      821.41      789.69     77.98 o 
  13   0  18       36.55       80.58     50.10 o 
  14   0  18      124.62       94.81     60.80 o 
  15   0  18      193.18      111.80     59.40 o 
   1   1  18     1657.80     1646.23     65.76 o 
   2   1  18      124.72      179.30     20.11 o 
   3   1  18     2907.43     2802.23    106.81 o 
   4   1  18      508.56      590.81     33.03 o 
   5   1  18      894.58      900.16     34.21 o 
   6   1  18      202.59      245.71     25.45 o 
   7   1  18     2009.27     1853.60     49.83 o 
   8   1  18      616.62      655.49     30.70 o 
   9   1  18      281.42      333.02     29.82 o 
  10   1  18      325.23      444.15     32.91 o 
  11   1  18      731.35      713.47     37.47 o 
  12   1  18       63.10       43.49     32.91 o 
  13   1  18       46.41       12.75     37.47 o 
  14   1  18      197.19      197.17     44.23 o 
  15   1  18      180.12      123.42     45.53 o 
   0   2  18      935.59      937.19     52.59 o 
   1   2  18      456.71      437.70     38.10 o 
   2   2  18        3.24      -36.57     26.05 o 
   3   2  18      131.29      113.11     33.80 o 
   4   2  18      544.12      613.18     54.88 o 
   5   2  18      948.19      994.93     47.95 o 
   6   2  18        4.89      -39.54     27.82 o 
   7   2  18       93.78      102.58     32.38 o 
   8   2  18      162.55      207.62     32.88 o 
   9   2  18      586.45      538.51     37.27 o 
  10   2  18       64.46      106.90     37.15 o 
  11   2  18        5.46      -15.32     34.34 o 
  12   2  18       36.07       41.76     40.11 o 
  13   2  18      195.10      125.90     44.39 o 
  14   2  18       31.39       12.13     44.84 o 
   1   3  18     1462.24     1388.61     66.42 o 
   2   3  18       18.35       -7.89     27.53 o 
   3   3  18     1412.79     1334.13     63.08 o 
   4   3  18      149.75      128.46     31.21 o 
   5   3  18     1157.35     1248.76     59.33 o 
   6   3  18       81.44       66.88     34.67 o 
   7   3  18      539.64      490.18     44.43 o 
   8   3  18      269.26      190.99     41.71 o 
   9   3  18      319.46      293.49     41.68 o 
  10   3  18       81.69       81.74     43.40 o 
  11   3  18       91.38       58.51     39.16 o 
  12   3  18       16.29      -38.05     37.89 o 
  13   3  18        2.39      -59.40     47.32 o 
   0   4  18     1154.73     1352.94     99.49 o 
   1   4  18       21.05       41.73     31.65 o 
   2   4  18       14.87       -1.44     33.65 o 
   3   4  18       34.32       27.27     34.99 o 
   4   4  18      761.12      862.71     51.41 o 
   5   4  18       13.00      -17.58     39.23 o 
   6   4  18       84.08       45.81     40.13 o 
   7   4  18       21.16       24.75     42.67 o 
   8   4  18      363.54      380.87     50.71 o 
   9   4  18       25.06       14.25     40.12 o 
  10   4  18       26.15       -5.99     45.83 o 
  11   4  18        9.63      -10.31     44.09 o 
   1   5  18        4.09       27.43     40.55 o 
   2   5  18      387.61      323.85     51.48 o 
   3   5  18        0.96       99.93     47.89 o 
   4   5  18        0.08       -2.95     43.64 o 
   5   5  18       40.37       19.47     43.82 o 
   6   5  18       57.78       37.54     45.86 o 
   7   5  18        1.37      -23.54     42.51 o 
   8   5  18        6.21      -35.93     47.17 o 
   9   5  18       35.06       17.44     53.23 o 
   0   6  18      115.30      339.14    198.73 o 
   1   6  18       22.88      101.33     70.75 o 
   2   6  18        1.37       71.13     57.35 o 
   3   6  18        7.47       63.80     68.58 o 
   4   6  18       33.63       53.21     61.82 o 
   5   6  18       47.28       70.66     46.31 o 
   1   1  19      639.36      658.70     41.85 o 
   2   1  19     5589.88     5461.10    251.49 o 
   3   1  19      870.92      901.04     63.99 o 
   4   1  19       96.12      120.96     24.10 o 
   5   1  19     1111.81     1025.55     39.14 o 
   6   1  19      687.00      684.21     32.42 o 
   7   1  19      369.58      382.04     29.71 o 
   8   1  19      169.23      181.38     29.57 o 
   9   1  19      726.29      725.89     40.88 o 
  10   1  19       53.51       61.88     33.54 o 
  11   1  19       35.46       46.22     36.59 o 
  12   1  19       32.47       -7.34     38.43 o 
  13   1  19      132.83      118.76     45.87 o 
  14   1  19      103.15       73.06     44.68 o 
   0   2  19     2491.07     2188.27     84.59 o 
   1   2  19     3197.27     3002.21    107.21 o 
   2   2  19        6.63      -30.57     27.20 o 
   3   2  19     1592.77     1589.08     82.32 o 
   4   2  19     1954.64     1822.45     84.44 o 
   5   2  19     2987.27     2765.11     88.76 o 
   6   2  19      197.77      227.73     32.25 o 
   7   2  19      416.98      404.96     36.73 o 
   8   2  19     1703.07     1612.89     62.96 o 
   9   2  19     1160.70     1041.59     50.24 o 
  10   2  19      233.40      200.87     42.09 o 
  11   2  19       15.66       -7.79     40.48 o 
  12   2  19     1057.16      861.40     50.38 o 
  13   2  19      261.09      184.65     51.34 o 
  14   2  19       29.23      -48.35     57.94 o 
   1   3  19        1.00      -44.89     29.93 o 
   2   3  19      231.46      309.06     32.88 o 
   3   3  19        6.87      -15.93     29.50 o 
   4   3  19       50.54       25.45     31.19 o 
   5   3  19       55.46       84.16     34.71 o 
   6   3  19       59.19      126.55     36.83 o 
   7   3  19        4.56       -7.41     37.29 o 
   8   3  19       32.14        9.40     38.82 o 
   9   3  19       76.54       27.84     41.28 o 
  10   3  19        1.19       28.55     44.80 o 
  11   3  19        1.13      -27.20     42.52 o 
  12   3  19        2.80      -44.27     40.45 o 
  13   3  19       27.21      -17.62     43.47 o 
   0   4  19     1031.59      996.62     74.62 o 
   1   4  19      146.65      153.30     33.43 o 
   2   4  19       61.34       64.50     36.81 o 
   3   4  19      172.10      175.71     38.50 o 
   4   4  19      541.05      508.47     44.74 o 
   5   4  19       36.58       56.35     41.67 o 
   6   4  19       61.36       55.74     43.33 o 
   7   4  19       59.61       37.48     45.03 o 
   8   4  19      192.91      134.35     44.30 o 
   9   4  19        2.06      -10.43     44.41 o 
  10   4  19        1.25      -52.89     48.31 o 
  11   4  19        0.76       -7.86     44.68 o 
   1   5  19       79.83      109.67     46.23 o 
   2   5  19      630.43      906.84     60.74 o 
   3   5  19      145.47      146.99     50.29 o 
   4   5  19        4.45        2.00     48.37 o 
   5   5  19       15.08      -12.86     40.38 o 
   6   5  19      304.82      311.71     49.82 o 
   7   5  19       23.55      -12.39     43.53 o 
   8   5  19       20.72       48.64     52.82 o 
   9   5  19        2.88       28.63     42.44 o 
   0   6  19       31.21      393.57    289.41 o 
   1   6  19       34.88      203.29     88.00 o 
   2   6  19       13.89       54.16     65.33 o 
   3   6  19       26.43       80.85     94.14 o 
   4   6  19       17.57       20.72     58.86 o 
   0   0  20     5343.84     5642.66    285.55 o 
   1   0  20    14805.17    16024.62    776.03 o 
   2   0  20      538.72      658.93     76.59 o 
   3   0  20     8928.97     8339.39    399.34 o 
   4   0  20     3467.50     3095.15    104.16 o 
   5   0  20    11600.05    10278.92    411.04 o 
   6   0  20     1450.35     1326.67     66.75 o 
   7   0  20     3998.35     3490.41    101.67 o 
   8   0  20      924.78      889.10     48.26 o 
   9   0  20     2996.20     2845.29     95.17 o 
  10   0  20      247.73      259.54     41.06 o 
  11   0  20      848.69      769.14     51.36 o 
  12   0  20       64.63       66.98     49.19 o 
  13   0  20      544.37      569.79     74.51 o 
  14   0  20       46.97       42.17    113.83 o 
   1   1  20      439.34      547.89     48.31 o 
   2   1  20     1754.76     1791.79    107.38 o 
   3   1  20      712.07      772.17     39.78 o 
   4   1  20       41.13      -15.45     23.29 o 
   5   1  20      178.74      139.39     26.24 o 
   6   1  20      543.28      591.90     32.44 o 
   7   1  20      428.53      500.13     32.19 o 
   8   1  20        4.47      -26.67     29.10 o 
   9   1  20       48.04       26.09     33.31 o 
  10   1  20      140.50      121.02     36.74 o 
  11   1  20      122.03       91.84     38.01 o 
  12   1  20        1.38      -60.10     40.07 o 
  13   1  20       23.35        2.06     39.95 o 
  14   1  20       13.86      -36.88     52.20 o 
   0   2  20        0.16      -27.32     51.24 o 
   1   2  20      873.94      890.97     62.90 o 
   2   2  20        6.15      -41.57     27.71 o 
   3   2  20      381.37      340.35     52.35 o 
   4   2  20       64.06       61.07     29.80 o 
   5   2  20      573.51      615.16     40.29 o 
   6   2  20       35.40      -10.25     31.81 o 
   7   2  20      108.10       71.69     35.47 o 
   8   2  20      335.37      274.16     39.02 o 
   9   2  20        8.49       -5.27     37.64 o 
  10   2  20        4.15      -55.75     37.17 o 
  11   2  20        2.81      -64.51     43.01 o 
  12   2  20      339.78      223.41     47.54 o 
  13   2  20       39.62      -59.81     50.91 o 
   1   3  20      644.90      775.81     47.22 o 
   2   3  20     3881.46     3573.13    135.08 o 
   3   3  20      557.11      723.82     40.85 o 
   4   3  20       58.59       61.92     37.14 o 
   5   3  20      388.06      430.28     45.57 o 
   6   3  20     1562.68     1465.04     58.28 o 
   7   3  20      191.05      200.59     40.92 o 
   8   3  20        0.92      -12.91     40.05 o 
   9   3  20      152.67      137.57     45.52 o 
  10   3  20      636.94      573.44     49.74 o 
  11   3  20       23.45      -12.38     45.95 o 
  12   3  20        0.30      -36.20     55.15 o 
   0   4  20     1642.45     1663.23    106.44 o 
   1   4  20      146.39      245.21     42.51 o 
   2   4  20        4.17        1.36     39.85 o 
   3   4  20      189.69      252.49     42.19 o 
   4   4  20     1000.13     1111.63     58.33 o 
   5   4  20      115.11      135.01     42.95 o 
   6   4  20        3.48      -20.29     42.92 o 
   7   4  20      155.36      148.97     45.11 o 
   8   4  20      196.93      182.70     44.29 o 
   9   4  20       61.83       33.44     49.23 o 
  10   4  20        2.27      -32.10     42.14 o 
  11   4  20       19.08      -30.99     50.97 o 
   1   5  20       28.47       94.04     44.85 o 
   2   5  20      143.99      130.73     49.77 o 
   3   5  20       57.53      100.35     48.30 o 
   4   5  20       22.66       39.72     53.07 o 
   5   5  20       16.31       11.01     46.03 o 
   6   5  20       32.03       49.81     47.58 o 
   7   5  20       58.31       43.66     49.32 o 
   8   5  20        6.59      -39.27     54.37 o 
   0   6  20       20.83      271.59    192.94 o 
   1   6  20       67.05      194.71     70.22 o 
   2   6  20        0.01       94.32     72.97 o 
   1   1  21     2523.41     2383.06     90.82 o 
   2   1  21      473.89      530.55     58.67 o 
   3   1  21     3303.13     3079.55    210.28 o 
   4   1  21        5.66        9.16     27.59 o 
   5   1  21     1962.46     1694.59     65.81 o 
   6   1  21      260.72      298.45     31.85 o 
   7   1  21     1902.91     1828.95     55.67 o 
   8   1  21       49.82       43.08     31.28 o 
   9   1  21      592.58      490.98     41.54 o 
  10   1  21       13.58      -47.96     36.32 o 
  11   1  21      494.47      498.60     44.79 o 
  12   1  21       19.87      -18.39     44.16 o 
  13   1  21        3.78      -98.16     65.44 o 
  14   1  21        0.73      -97.63     65.09 o 
   0   2  21    10380.21     9505.71    648.12 o 
   1   2  21      284.67      354.05     55.15 o 
   2   2  21       18.46      -51.93     37.01 o 
   3   2  21       76.54       95.27     32.71 o 
   4   2  21     4853.33     5022.59    271.24 o 
   5   2  21      379.16      495.67     37.18 o 
   6   2  21        2.11      -21.55     31.49 o 
   7   2  21        2.01      -19.62     35.38 o 
   8   2  21      463.69      482.94     42.20 o 
   9   2  21      266.25      264.93     40.28 o 
  10   2  21       38.68       -1.55     41.08 o 
  11   2  21        2.18      -62.83     50.49 o 
  12   2  21       14.45      -20.44     63.85 o 
  13   2  21       46.56       34.06     49.75 o 
   1   3  21       99.52      215.89     34.92 o 
   2   3  21     1053.65     1102.15     66.53 o 
   3   3  21      190.04      281.17     36.79 o 
   4   3  21        5.37       22.39     37.20 o 
   5   3  21        1.09       47.61     36.95 o 
   6   3  21      307.97      420.45     60.55 o 
   7   3  21       86.60       61.68     40.95 o 
   8   3  21        0.84      -66.69     44.46 o 
   9   3  21        6.30      -28.36     41.14 o 
  10   3  21       30.69      -16.85     45.29 o 
  11   3  21       14.33      -36.48     40.74 o 
  12   3  21        2.11      -32.39     47.92 o 
   0   4  21     1777.60     1533.76    121.45 o 
   1   4  21       70.59      116.05     37.72 o 
   2   4  21       20.59       22.78     39.97 o 
   3   4  21       84.23      121.36     40.39 o 
   4   4  21      949.70      889.16     58.96 o 
   5   4  21       36.83       41.02     42.28 o 
   6   4  21      148.08       78.79     42.71 o 
   7   4  21       34.00       49.13     42.86 o 
   8   4  21      241.80      199.70     47.82 o 
   9   4  21       41.45       -1.28     50.55 o 
  10   4  21       87.19       41.55     46.50 o 
   1   5  21      232.14      391.28     66.83 o 
   2   5  21       41.15      217.62     52.38 o 
   3   5  21      298.74      346.65     50.57 o 
   4   5  21        0.72       60.39     54.85 o 
   5   5  21      120.77      202.38     54.50 o 
   6   5  21       18.47      101.48     52.62 o 
   7   5  21       95.83       96.05     54.10 o 
   0   0  22       69.96      -14.15     96.47 o 
   1   0  22      952.54     1101.79     71.72 o 
   2   0  22      683.32      880.73     56.19 o 
   3   0  22      255.11      265.68     55.14 o 
   4   0  22       14.80      -53.71     44.56 o 
   5   0  22     1349.34     1147.28     67.95 o 
   6   0  22     1586.16     1303.75     69.15 o 
   7   0  22      127.96       38.62     55.36 o 
   8   0  22       31.41      -10.32     56.56 o 
   9   0  22      420.85      431.40     66.69 o 
  10   0  22      395.98      322.99     69.28 o 
  11   0  22       25.50     -103.19     95.03 o 
  12   0  22       58.93      -50.91    105.99 o 
  13   0  22       56.96      -34.83     99.97 o 
   1   1  22      854.47      957.64     60.11 o 
   2   1  22     4437.83     4363.82    357.02 o 
   3   1  22      646.31      835.36    103.25 o 
   4   1  22      142.25      148.39     50.33 o 
   5   1  22      706.03      761.72     52.98 o 
   6   1  22     1466.34     1497.15     54.51 o 
   7   1  22      224.81      237.15     33.82 o 
   8   1  22       38.37       21.77     34.33 o 
   9   1  22      276.10      215.03     39.67 o 
  10   1  22      204.12      139.65     39.92 o 
  11   1  22       52.14       27.31     40.66 o 
  12   1  22        9.56      -71.12     47.41 o 
  13   1  22       48.27      -26.49     67.51 o 
   0   2  22      136.76       35.68     58.43 o 
   1   2  22      435.88      319.58     42.57 o 
   2   2  22      106.06      108.09     32.36 o 
   3   2  22      420.93      343.64     37.13 o 
   4   2  22      116.42      109.04     31.91 o 
   5   2  22      247.03      260.96     39.88 o 
   6   2  22      211.42      253.89     37.56 o 
   7   2  22      309.95      249.43     39.34 o 
   8   2  22      218.48      172.48     39.94 o 
   9   2  22       35.63       15.61     42.31 o 
  10   2  22       33.91       -5.11     62.64 o 
  11   2  22      108.13       66.09     45.92 o 
  12   2  22      206.45      174.59     49.84 o 
  13   2  22        6.63       -9.06     68.05 o 
   1   3  22      199.42      100.89     34.90 o 
   2   3  22     2369.54     2212.79    141.76 o 
   3   3  22      281.17      265.09     45.21 o 
   4   3  22       41.35       -3.48     40.16 o 
   5   3  22      154.71      168.28     39.89 o 
   6   3  22     1104.21     1078.66     99.13 o 
   7   3  22       68.43       70.52     41.70 o 
   8   3  22        0.92       -9.52     43.56 o 
   9   3  22       43.58        4.12     43.63 o 
  10   3  22      396.84      236.31     52.80 o 
  11   3  22        0.42      -21.34     43.34 o 
   0   4  22       17.91       64.64     60.15 o 
   1   4  22      466.31      596.78     44.18 o 
   2   4  22        0.99        2.71     40.48 o 
   3   4  22      269.37      388.60     45.41 o 
   4   4  22        1.10       44.45     45.37 o 
   5   4  22      462.55      578.67     62.68 o 
   6   4  22        2.32       24.92     44.57 o 
   7   4  22      116.49      101.95     46.98 o 
   8   4  22       13.62       18.37     51.90 o 
   9   4  22      188.25      127.15     44.73 o 
  10   4  22        5.19      -70.93     47.32 o 
   1   5  22       66.54      207.74     58.39 o 
   2   5  22       57.50      123.67     54.07 o 
   3   5  22      115.37      106.19     51.65 o 
   4   5  22        3.00      -17.80     50.71 o 
   5   5  22       36.80       41.10     54.32 o 
   6   5  22        2.98       41.67     55.37 o 
   1   1  23     1589.52     1664.85     69.32 o 
   2   1  23    10603.20    10280.28    794.79 o 
   3   1  23     3043.70     2937.40    271.75 o 
   4   1  23       13.65        2.07     42.30 o 
   5   1  23      382.36      406.71     48.89 o 
   6   1  23     2240.69     2105.03     96.63 o 
   7   1  23     2095.43     1936.98     72.62 o 
   8   1  23      102.53       92.76     43.20 o 
   9   1  23       59.85       -6.69     47.89 o 
  10   1  23      104.72       53.02     47.47 o 
  11   1  23      490.58      387.77     67.88 o 
  12   1  23        8.64      -90.80     70.41 o 
  13   1  23       18.74     -141.91     94.61 o 
   0   2  23     5339.97     5177.91    334.57 o 
   1   2  23      414.45      497.03     68.77 o 
   2   2  23        1.47      -13.95     35.46 o 
   3   2  23      252.26      214.70     39.33 o 
   4   2  23     3545.72     3572.26    244.76 o 
   5   2  23      417.84      546.94     58.90 o 
   6   2  23       28.87      107.74     38.43 o 
   7   2  23      239.11      204.01     43.09 o 
   8   2  23     1328.37     1130.61     58.43 o 
   9   2  23       68.85       11.23     44.48 o 
  10   2  23       25.35      -46.70     52.91 o 
  11   2  23       50.79       15.97     47.02 o 
  12   2  23      317.45      206.81     51.40 o 
   1   3  23        8.56      -52.54     35.03 o 
   2   3  23       94.61       47.31     38.93 o 
   3   3  23       26.65       -1.33     35.43 o 
   4   3  23      212.46      173.37     43.28 o 
   5   3  23       10.32        9.90     39.82 o 
   6   3  23       27.10       14.72     39.30 o 
   7   3  23       82.21      100.59     40.69 o 
   8   3  23      233.33      173.87     44.71 o 
   9   3  23        0.84      -12.59     44.58 o 
  10   3  23        3.58      -40.82     46.96 o 
  11   3  23       50.78       -2.90     51.48 o 
   0   4  23      142.63       99.41     79.34 o 
   1   4  23      475.84      457.37     44.59 o 
   2   4  23        0.19       80.35     44.31 o 
   3   4  23      427.58      395.30     48.48 o 
   4   4  23      104.05      123.66     45.72 o 
   5   4  23      375.18      356.64     52.82 o 
   6   4  23        0.01       -8.36     49.48 o 
   7   4  23      333.97      315.58     55.19 o 
   8   4  23       58.77       31.98     51.69 o 
   9   4  23       76.66      -27.08     46.68 o 
   1   5  23      487.16      586.93     87.25 o 
   2   5  23       92.75      125.83     52.80 o 
   3   5  23      550.84      638.23     61.89 o 
   4   5  23        9.22      100.22     52.35 o 
   5   5  23      293.84      336.28     55.88 o 
   0   0  24     5394.59     6201.82    420.61 o 
   1   0  24      580.57      786.05     69.77 o 
   2   0  24      189.30      404.01     74.31 o 
   3   0  24      371.29      520.53    110.87 o 
   4   0  24     2982.36     3279.26    273.93 o 
   5   0  24      812.09      739.68    118.86 o 
   6   0  24      229.02      127.26     63.90 o 
   7   0  24      211.93      114.19     61.36 o 
   8   0  24      915.48      881.69    107.79 o 
   9   0  24      690.47      473.56     75.23 o 
  10   0  24        4.19      -90.50     81.45 o 
  11   0  24       94.31     -204.52    140.85 o 
  12   0  24      231.01      -96.02    146.63 o 
   1   1  24      235.32      270.04     44.30 o 
   2   1  24      672.02     1023.54    110.65 o 
   3   1  24        9.31       19.54     42.83 o 
   4   1  24      203.11      237.50     65.29 o 
   5   1  24      158.00      127.49     54.65 o 
   6   1  24      414.90      515.63     55.87 o 
   7   1  24       48.42       93.90     44.10 o 
   8   1  24      219.08      169.74     46.22 o 
   9   1  24       34.00      -22.54     49.32 o 
  10   1  24      133.27       41.77     67.08 o 
  11   1  24       15.57       41.69     61.28 o 
  12   1  24       34.54       -9.80    110.88 o 
   0   2  24      189.71      106.41     83.15 o 
   1   2  24       20.25      -51.77     46.54 o 
   2   2  24       25.10       -9.82     42.50 o 
   3   2  24      120.06      110.56     47.71 o 
   4   2  24      103.64      126.75     48.03 o 
   5   2  24        2.10       57.53     36.60 o 
   6   2  24       26.43       30.10     38.71 o 
   7   2  24      134.01       61.94     43.56 o 
   8   2  24       78.21       97.38     45.55 o 
   9   2  24       22.50       22.05     44.17 o 
  10   2  24        0.51      -26.93     59.03 o 
  11   2  24       49.27       -5.19     48.37 o 
  12   2  24       65.73       24.51     74.34 o 
   1   3  24      548.75      473.26     47.32 o 
   2   3  24     1291.77     1284.06     54.82 o 
   3   3  24      846.23      801.29     75.09 o 
   4   3  24      213.43      195.81     45.40 o 
   5   3  24      532.96      711.48    102.71 o 
   6   3  24      690.50      818.92     78.14 o 
   7   3  24      503.60      583.19     71.37 o 
   8   3  24      226.79      189.59     48.07 o 
   9   3  24      297.36      296.03     56.41 o 
  10   3  24      200.35      135.96     51.30 o 
   0   4  24      321.57      338.33     71.54 o 
   1   4  24      327.52      428.71     49.13 o 
   2   4  24        0.17        0.24     43.63 o 
   3   4  24      136.38      179.41     46.64 o 
   4   4  24      140.83      169.15     47.32 o 
   5   4  24      314.98      375.20     52.95 o 
   6   4  24       11.12       35.52     66.73 o 
   7   4  24       34.18       50.55     52.69 o 
   8   4  24        9.44       -3.90     46.60 o 
   1   5  24       66.38      183.77     84.36 o 
   2   5  24        5.72       79.63     47.98 o 
   3   5  24       56.82      119.43     59.68 o 
   4   5  24        1.76       33.19     49.65 o 
   1   1  25      158.97      204.51     45.32 o 
   2   1  25     1609.86     1513.23    133.11 o 
   3   1  25      109.70      179.12     76.79 o 
   4   1  25        3.29       -8.08     41.94 o 
   5   1  25        9.39      -22.85     56.66 o 
   6   1  25      866.87      954.85    102.07 o 
   7   1  25       32.50        7.39     44.38 o 
   8   1  25       34.35      -41.85     55.80 o 
   9   1  25        3.16      -89.12     59.41 o 
  10   1  25      452.00      378.11     61.41 o 
  11   1  25       13.06     -110.74     96.36 o 
  12   1  25       41.22     -165.15    178.08 o 
   0   2  25      268.98      124.70     64.43 o 
   1   2  25     1287.31     1378.98     72.82 o 
   2   2  25       31.64        7.00     46.43 o 
   3   2  25      250.33      219.06     53.73 o 
   4   2  25       89.01      115.82     70.19 o 
   5   2  25     2164.24     2232.89    237.95 o 
   6   2  25       80.95      118.78     48.51 o 
   7   2  25       72.02       41.08     55.85 o 
   8   2  25        2.66      -12.69     54.10 o 
   9   2  25      955.93      802.12     64.70 o 
  10   2  25       32.27      -43.03     58.38 o 
  11   2  25       16.53        9.65     59.25 o 
   1   3  25      379.88      378.45     77.69 o 
   2   3  25       21.87       32.69     48.29 o 
   3   3  25      282.68      249.86     53.93 o 
   4   3  25       19.52       72.62     69.21 o 
   5   3  25      315.08      450.57     96.22 o 
   6   3  25        1.24       33.11     45.84 o 
   7   3  25      130.36      165.07     47.46 o 
   8   3  25       10.24       31.15     66.73 o 
   9   3  25       82.35       99.57     52.69 o 
  10   3  25        5.05       19.79     49.72 o 
   0   4  25       94.79      109.24    101.37 o 
   1   4  25      495.65      399.54     53.46 o 
   2   4  25        0.77       42.29     44.96 o 
   3   4  25      306.15      215.52     52.87 o 
   4   4  25       23.41       52.97     44.91 o 
   5   4  25      405.91      367.48     58.23 o 
   6   4  25       10.80       35.50     53.67 o 
   7   4  25      144.01      132.58     48.87 o 
   1   5  25        0.57      125.01     59.98 o 
   2   5  25      314.88      369.82     56.05 o 
   3   5  25        0.88       76.97     61.93 o 
   0   0  26     6658.94     8388.97    520.93 o 
   1   0  26      175.78      406.09     87.19 o 
   2   0  26      177.29      321.36     87.19 o 
   3   0  26      335.41      478.31     84.37 o 
   4   0  26     3866.45     3961.65    542.16 o 
   5   0  26       14.66      120.60     63.40 o 
   6   0  26      781.47      779.20     82.25 o 
   7   0  26        4.13     -131.86     87.90 o 
   8   0  26      973.47      690.05     81.85 o 
   9   0  26       55.39      -10.14    102.20 o 
  10   0  26      322.38      259.08    193.86 o 
  11   0  26       31.38     -242.18    241.17 o 
   1   1  26      722.20      921.21     56.25 o 
   2   1  26       16.40       51.15     48.50 o 
   3   1  26     1088.49     1324.95    127.13 o 
   4   1  26       34.30       71.91     43.65 o 
   5   1  26      391.32      526.43     65.82 o 
   6   1  26       29.44       43.83     46.03 o 
   7   1  26      702.17      836.87     60.76 o 
   8   1  26       27.23       -3.06     79.18 o 
   9   1  26      153.63       18.93     67.65 o 
  10   1  26        8.89     -109.31     72.87 o 
  11   1  26      205.76       10.78     88.88 o 
   0   2  26     1756.35     1514.14    100.39 o 
   1   2  26      616.71      630.40     55.96 o 
   2   2  26       56.46      -16.32     52.19 o 
   3   2  26      622.68      512.53     66.44 o 
   4   2  26     1055.69     1043.76    108.14 o 
   5   2  26      365.57      436.04    104.69 o 
   6   2  26      234.00      211.65     56.67 o 
   7   2  26      460.31      447.77     61.07 o 
   8   2  26      280.97      222.47     58.09 o 
   9   2  26       73.10       13.73     70.01 o 
  10   2  26      102.90        3.66     63.59 o 
   1   3  26      836.51      602.69    123.70 o 
   2   3  26       46.53      -88.46     69.85 o 
   3   3  26     1140.57      921.08    137.23 o 
   4   3  26       14.65       62.61     76.10 o 
   5   3  26      517.68      567.62    104.75 o 
   6   3  26        2.32       57.90     49.18 o 
   7   3  26      649.37      676.00     95.31 o 
   8   3  26        1.54       19.54     52.67 o 
   9   3  26      195.95      198.87     51.12 o 
   0   4  26      497.61      656.38    113.06 o 
   1   4  26      121.65      203.34     63.85 o 
   2   4  26        3.01       80.57     47.86 o 
   3   4  26       72.82       75.97     52.11 o 
   4   4  26      454.90      603.68     70.47 o 
   5   4  26       35.31      109.20     52.63 o 
   6   4  26       31.92       47.22     57.37 o 
   1   1  27       36.29       34.84     49.91 o 
   2   1  27     1145.69     1268.29     90.03 o 
   3   1  27      340.37      574.35     91.95 o 
   4   1  27        2.23       11.78     45.11 o 
   5   1  27       11.11        1.68     52.92 o 
   6   1  27      854.34      936.16    106.27 o 
   7   1  27      257.24      258.15     62.17 o 
   8   1  27        1.99      -54.73     86.89 o 
   9   1  27       18.40      -85.94     70.37 o 
  10   1  27      413.38      224.30     79.06 o 
  11   1  27       27.44     -135.98    125.32 o 
   0   2  27       16.73       32.87     65.51 o 
   1   2  27     1332.84     1371.99     68.87 o 
   2   2  27        3.78       15.97     58.91 o 
   3   2  27     1348.01     1290.23    126.71 o 
   4   2  27       32.12       74.33     58.39 o 
   5   2  27      738.59      920.14    118.68 o 
   6   2  27        0.33       -2.35     75.87 o 
   7   2  27      653.68      782.08    121.04 o 
   8   2  27       10.16      -14.60     53.55 o 
   9   2  27      216.78      158.40     89.89 o 
  10   2  27        5.58      -34.46     95.24 o 
   1   3  27       91.82      -51.71     83.93 o 
   2   3  27      119.48       76.06    108.72 o 
   3   3  27       24.02      -62.04     78.36 o 
   4   3  27       44.84      134.04     84.79 o 
   5   3  27      101.70       90.75     73.88 o 
   6   3  27       19.69       89.08     69.10 o 
   7   3  27        3.16       44.70     71.87 o 
   8   3  27       57.30       65.34     91.90 o 
   0   4  27      361.55      422.97    120.86 o 
   1   4  27       27.89       88.35     53.34 o 
   2   4  27        0.77       -9.98     60.42 o 
   3   4  27       28.02       48.15     62.31 o 
   4   4  27      247.28      246.30     67.85 o 
   5   4  27       47.63      118.90     90.22 o 
   0   0  28     2412.30     2951.96    246.96 o 
   1   0  28      961.86     1236.30    165.93 o 
   2   0  28        9.84       83.49     88.93 o 
   3   0  28      574.58      654.41    102.91 o 
   4   0  28     1799.22     2016.60    144.53 o 
   5   0  28     1072.73     1193.15    116.33 o 
   6   0  28       51.19       20.01     88.23 o 
   7   0  28      332.01      226.92    135.06 o 
   8   0  28      743.47      687.50    108.66 o 
   9   0  28      345.55      367.44    181.36 o 
  10   0  28       73.10       -6.69    328.00 o 
   1   1  28      770.06     1014.58     69.81 o 
   2   1  28      246.55      443.19     57.89 o 
   3   1  28      547.27      959.59    139.31 o 
   4   1  28        0.10       84.47     54.13 o 
   5   1  28      309.70      384.74    109.70 o 
   6   1  28       53.15       98.78     64.52 o 
   7   1  28       92.12      124.79     76.15 o 
   8   1  28        5.51      -32.68     96.65 o 
   9   1  28       18.48     -103.53    120.30 o 
  10   1  28        5.97     -149.73     99.82 o 
   0   2  28        2.87      -90.65     70.84 o 
   1   2  28      175.26      182.63     51.45 o 
   2   2  28        2.22      -22.67     55.61 o 
   3   2  28       75.39      133.93     79.50 o 
   4   2  28        0.59       18.99     86.28 o 
   5   2  28      264.54      295.23     80.54 o 
   6   2  28       13.78       36.20     92.37 o 
   7   2  28       36.29       22.02     78.83 o 
   8   2  28        0.50       -1.06     73.04 o 
   9   2  28      110.51      -46.36     65.99 o 
   1   3  28      258.71      195.78     85.00 o 
   2   3  28     1239.05      824.60     79.76 o 
   3   3  28      293.52      244.88     85.10 o 
   4   3  28       58.44      166.26    120.04 o 
   5   3  28       27.31       52.26    106.71 o 
   6   3  28      656.46      669.79    150.33 o 
   7   3  28       83.34      215.69    103.07 o 
   0   4  28      619.98      632.86     88.39 o 
   1   4  28       45.04       36.14     71.25 o 
   2   4  28        3.33       10.39     99.53 o 
   3   4  28       44.56       69.41     67.39 o 
   4   4  28      421.55      464.20     71.62 o 
   1   1  29      924.28     1082.36     93.57 o 
   2   1  29      411.02      552.85     74.63 o 
   3   1  29      825.90     1180.70    101.48 o 
   4   1  29       60.75      187.43     76.95 o 
   5   1  29      802.26      953.49    111.94 o 
   6   1  29      121.34      230.53     74.96 o 
   7   1  29      305.56      268.26     82.76 o 
   8   1  29       37.36      -68.30    134.79 o 
   9   1  29      330.14      116.88     89.67 o 
   0   2  29     2035.63     2251.97    157.52 o 
   1   2  29      365.57      458.23     58.37 o 
   2   2  29        0.71       35.85     59.31 o 
   3   2  29      353.25      556.45    120.05 o 
   4   2  29     1232.09     1446.08    209.05 o 
   5   2  29      182.16      324.85     91.36 o 
   6   2  29        5.85      107.34     59.44 o 
   7   2  29      120.90       80.61    106.46 o 
   8   2  29      451.15      407.80     67.51 o 
   1   3  29       40.20      -39.75     91.35 o 
   2   3  29      407.90      169.72    131.58 o 
   3   3  29        2.57      -43.87     73.52 o 
   4   3  29        0.41      110.90    130.14 o 
   5   3  29       42.31      151.58    131.91 o 
   6   3  29      357.08      582.89    148.15 o 
   0   4  29      317.64      137.97    243.98 o 
   1   4  29       37.00       30.15     76.24 o 
   2   4  29        0.50       88.42     63.62 o 
   0   0  30        2.10       65.60    131.20 o 
   1   0  30     1978.94     2207.39    158.26 o 
   2   0  30        6.75      168.59     96.84 o 
   3   0  30     1345.65     1527.70    136.35 o 
   4   0  30       18.98      119.13    103.47 o 
   5   0  30     1232.26     1215.45    128.43 o 
   6   0  30        5.25      -47.20     94.27 o 
   7   0  30      461.39      418.69    107.21 o 
   8   0  30       52.66       25.20    177.50 o 
   9   0  30      184.81      163.61    248.89 o 
   1   1  30       61.94      204.48     70.67 o 
   2   1  30     1097.81     1386.47     92.46 o 
   3   1  30       71.61       76.12     67.56 o 
   4   1  30        8.89       -7.44     74.55 o 
   5   1  30       27.96       11.03     98.74 o 
   6   1  30      552.10      683.99     87.69 o 
   7   1  30       88.62       50.19     96.47 o 
   8   1  30       37.86      -79.12    122.53 o 
   0   2  30      266.50      336.70     85.73 o 
   1   2  30      248.88      287.35     60.01 o 
   2   2  30        7.38       -8.45     66.59 o 
   3   2  30      165.27      390.34     74.15 o 
   4   2  30      156.75      312.95     64.79 o 
   5   2  30      174.98      224.13     60.93 o 
   6   2  30       48.53       53.17     97.50 o 
   7   2  30       73.95       84.43     95.07 o 
   1   3  30        0.20      -65.88    122.28 o 
   2   3  30     1140.39      964.39    112.41 o 
   3   3  30        5.98      -21.83    128.28 o 
   4   3  30        4.37      214.47    108.70 o 
   5   3  30        0.12       45.28    121.27 o 
   1   1  31      667.34      992.10     86.57 o 
   2   1  31      308.25      377.48     69.56 o 
   3   1  31      740.47      996.42     91.09 o 
   4   1  31        3.10       28.19     71.95 o 
   5   1  31      396.01      397.67     83.54 o 
   6   1  31       74.95       81.99     76.02 o 
   7   1  31      447.18      552.12    106.94 o 
   0   2  31     1225.43     1307.23    104.43 o 
   1   2  31       32.14       51.39     70.88 o 
   2   2  31        1.16       33.68     62.13 o 
   3   2  31      114.81       95.14     64.83 o 
   4   2  31      819.26     1104.46    103.38 o 
   5   2  31       10.21       23.02     79.09 o 
   6   2  31       13.89      -37.17    121.01 o 
   1   3  31       89.35       39.87    100.47 o 
   2   3  31       66.99        1.80    153.79 o 
   3   3  31      163.40      453.67    121.50 o 
   0   0  32     1155.55     1138.34    173.64 o 
   1   0  32      723.49     1021.20    122.69 o 
   2   0  32       10.38      137.41    102.91 o 
   3   0  32      429.51      547.95    113.73 o 
   4   0  32      691.71      704.13    115.56 o 
   5   0  32      700.15      898.53    128.81 o 
   6   0  32        1.53        4.92    112.04 o 
   1   1  32       47.75      138.40     73.74 o 
   2   1  32      640.56      872.01     83.00 o 
   3   1  32       90.46      272.76     76.57 o 
   4   1  32       22.66       23.58     81.32 o 
   5   1  32       29.13       98.54     73.85 o 
   6   1  32      377.21      544.06    103.04 o 
   0   2  32      197.17      154.71     86.07 o 
   1   2  32        8.02       90.86     72.37 o 
   2   2  32       15.30       30.94     70.61 o 
   3   2  32       17.01      188.12    103.40 o 
   4   2  32       95.46      170.34    112.35 o 
   1   1  33       21.77      148.99     76.29 o 
   2   1  33     1172.96     1394.94     95.75 o 
   3   1  33       39.73      103.93     76.82 o 
   4   1  33        1.99       49.98     74.62 o 
   0   2  33      525.19      953.87    133.40 o 
   1   2  33      420.47      570.91     89.67 o 
   2   2  33        8.63       70.88     83.17 o 
   0   0  34     2219.23     2639.40    246.96 o 
   1   0  34       38.56       87.38    107.75 o 
   2   0  34        0.15       16.46    101.64 o 
   3   0  34       35.62      210.10    114.03 o 
   1   1  34      250.84      374.92     78.64 o 
   2   1  34        3.48       61.48     76.74 o 
                                                 
